# Supplementary material for: 2-{5-[2-(4-Nitro­phen­oxy)phen­yl]-1-phenyl-1H-pyrazol-3-yl}phenol
Source: Acta Crystallogr Sect E Struct Rep Online. 2010 Mar 10;66(Pt 4):o787. doi: 10.1107/S1600536810008251 (PMC2984047; doi:10.1107/S1600536810008251)
Supplement: Supplementary file 1 [file e-66-0o787-sup1.cif]

##############################################################################
###                                                                        ###
###        Electronic paper (Acta Crystallographica Section E)             ###
###                                                                        ###
##############################################################################
#                                                                            #
# This CIF contains the data in a paper accepted for publication in Acta     #
# Crystallographica Section E. It conforms to the requirements of Notes      #
# for Authors for Section E, and has been peer reviewed under the auspices   #
# of the IUCr Commission on Journals.                                        #
#                                                                            #
# Full details of the Crystallographic Information File format               #
# are given in the paper "The Crystallographic Information File (CIF):       #
# a New Standard Archive File for Crystallography" by S. R. Hall, F. H.      #
# Allen and I. D. Brown [Acta Cryst. (1991), A47, 655-685].                  #
#                                                                            #
# The current version of the core CIF dictionary is obtainable from          #
# ftp://ftp.iucr.org/pub/cif_core.dic. The current version number is 2.4.    #
#                                                                            #
# Software is freely available for graphical display of the structure(s) in  #
# this CIF.  For information consult the CIF home page http://www.iucr.org/  #
# cif/home.html                                                              #
#                                                                            #
# This file may be used for bona fide research purposes within the           #
# scientific community so long as proper attribution is given to the journal # 
# article from which it was obtained.                                        #
#                                                                            #
##############################################################################
                                             
data_I
_audit_creation_method     SHELXL-97
_chemical_name_systematic
;
2-{5-[2-(4-Nitrophenoxy)phenyl]-1-phenyl-1<i>H</i>-pyrazol-3-yl}phenol
;
_chemical_name_common     ?
_chemical_formula_moiety     'C27 H19 N3 O4'
_chemical_formula_sum     'C27 H19 N3 O4'
_chemical_formula_iupac     'C27 H19 N3 O4'
_chemical_formula_weight     449.45
_chemical_melting_point     ?
_symmetry_cell_setting     Monoclinic
_symmetry_space_group_name_H-M     'P 21/n'
_symmetry_space_group_name_Hall     '-P 2yn'
loop_
    _symmetry_equiv_pos_as_xyz
    'x, y, z'
    '-x+1/2, y+1/2, -z+1/2'
    '-x, -y, -z'
    'x-1/2, -y-1/2, z-1/2'
_cell_length_a     12.1361(12)
_cell_length_b     10.9072(12)
_cell_length_c     16.6380(16)
_cell_angle_alpha     90.00
_cell_angle_beta     98.081(8)
_cell_angle_gamma     90.00
_cell_volume     2180.5(4)
_cell_formula_units_Z     4
_cell_measurement_reflns_used     6595
_cell_measurement_theta_min     3.4
_cell_measurement_theta_max     26.0
_cell_measurement_temperature     173(2)
_exptl_crystal_description     block
_exptl_crystal_colour     colourless
_exptl_crystal_size_max     0.32
_exptl_crystal_size_mid     0.31
_exptl_crystal_size_min     0.28
_exptl_crystal_density_diffrn     1.369
_exptl_crystal_density_meas     ?
_exptl_crystal_density_method     'not measured'
_exptl_crystal_F_000     936
_exptl_absorpt_coefficient_mu     0.094
_exptl_absorpt_correction_type     none
_exptl_absorpt_process_details     ?
_exptl_absorpt_correction_T_min     .
_exptl_absorpt_correction_T_max     .
_exptl_special_details
;
;
_diffrn_ambient_temperature     173(2)
_diffrn_radiation_type     MoK\a
_diffrn_radiation_wavelength     0.71073
_diffrn_radiation_source     'fine-focus sealed tube'
_diffrn_radiation_monochromator     graphite
_diffrn_measurement_device_type     'Stoe IPDS II two-circle'
_diffrn_measurement_method     \w
_diffrn_detector_area_resol_mean     ?
_diffrn_reflns_number     12421
_diffrn_reflns_av_R_equivalents     0.0574
_diffrn_reflns_av_sigmaI/netI     0.0760
_diffrn_reflns_theta_min     3.36
_diffrn_reflns_theta_max     25.64
_diffrn_reflns_theta_full     25.00
_diffrn_measured_fraction_theta_max     0.986
_diffrn_measured_fraction_theta_full     0.992
_diffrn_reflns_limit_h_min     -14
_diffrn_reflns_limit_h_max     14
_diffrn_reflns_limit_k_min     -11
_diffrn_reflns_limit_k_max     13
_diffrn_reflns_limit_l_min     -20
_diffrn_reflns_limit_l_max     18
_diffrn_standards_number     0
_diffrn_standards_interval_count     .
_diffrn_standards_interval_time     .
_diffrn_standards_decay_%     ?
_refine_special_details
;
Refinement of <i>F</i>^2^ against ALL reflections. The weighted <i>R</i>-factor
wR and goodness of fit <i>S</i> are based on <i>F</i>^2^, conventional
<i>R</i>-factors <i>R</i> are based on <i>F</i>, with <i>F</i> set to zero for
negative <i>F</i>^2^. The threshold expression of <i>F</i>^2^ >
\s(<i>F</i>^2^) is used only for calculating <i>R</i>-factors(gt) etc. and is
not relevant to the choice of reflections for refinement. <i>R</i>-factors
based on <i>F</i>^2^ are statistically about twice as large as those based on
<i>F</i>, and <i>R</i>- factors based on ALL data will be even larger.
;
_reflns_number_total     4064
_reflns_number_gt     2486
_reflns_threshold_expression     I>2\s(I)
_refine_ls_structure_factor_coef     Fsqd
_refine_ls_matrix_type     full
_refine_ls_R_factor_all     0.0743
_refine_ls_R_factor_gt     0.0370
_refine_ls_wR_factor_gt     0.0693
_refine_ls_wR_factor_ref     0.0759
_refine_ls_goodness_of_fit_ref     0.814
_refine_ls_restrained_S_all     0.814
_refine_ls_number_reflns     4064
_refine_ls_number_parameters     312
_refine_ls_number_restraints     0
_refine_ls_hydrogen_treatment     mixed
_refine_ls_weighting_scheme     calc
_refine_ls_weighting_details
                 'calc w=1/[\s^2^(Fo^2^)+(0.0294P)^2^] where P=(Fo^2^+2Fc^2^)/3'
_atom_sites_solution_hydrogens     geom
_atom_sites_solution_primary     direct
_atom_sites_solution_secondary     difmap
_refine_ls_shift/su_max     0.000
_refine_ls_shift/su_mean     0.000
_refine_diff_density_max     0.164
_refine_diff_density_min     -0.152
_refine_ls_extinction_method     'SHELXL97 (Sheldrick, 2008)'
_refine_ls_extinction_coef     0.0067(5)
_refine_ls_extinction_expression
                                  'Fc^*^=kFc[1+0.001xFc^2^\l^3^/sin(2\q)]^-1/4^'
loop_
    _atom_type_symbol
    _atom_type_description
    _atom_type_scat_dispersion_real
    _atom_type_scat_dispersion_imag
    _atom_type_scat_source
    'C' 'C' 0.0033 0.0016
                         'International Tables Vol C Tables 4.2.6.8 and 6.1.1.4'
    'H' 'H' 0.0000 0.0000
                         'International Tables Vol C Tables 4.2.6.8 and 6.1.1.4'
    'N' 'N' 0.0061 0.0033
                         'International Tables Vol C Tables 4.2.6.8 and 6.1.1.4'
    'O' 'O' 0.0106 0.0060
                         'International Tables Vol C Tables 4.2.6.8 and 6.1.1.4'
_computing_data_collection     'X-AREA (Stoe & Cie, 2001)'
_computing_cell_refinement     'X-AREA (Stoe & Cie, 2001)'
_computing_data_reduction     'X-AREA (Stoe & Cie, 2001)'
_computing_structure_solution     'SHELXS97 (Sheldrick, 2008)'
_computing_structure_refinement     'SHELXL97 (Sheldrick, 2008)'
_computing_molecular_graphics     'XP (Sheldrick, 2008)'
_computing_publication_material     'SHELXL97 (Sheldrick, 2008)'
loop_
    _atom_site_type_symbol
    _atom_site_label
    _atom_site_fract_x
    _atom_site_fract_y
    _atom_site_fract_z
    _atom_site_U_iso_or_equiv
    _atom_site_adp_type
    _atom_site_calc_flag
    _atom_site_refinement_flags
    _atom_site_occupancy
    _atom_site_disorder_assembly
    _atom_site_disorder_group
    N N1 0.65535(10) 0.61876(14) 0.45161(9) 0.0274(3) Uani d . 1 . .
    N N2 0.57870(10) 0.70777(14) 0.42624(9) 0.0286(4) Uani d . 1 . .
    N N3 1.03923(12) 1.04191(16) 0.68913(12) 0.0408(4) Uani d . 1 . .
    C C3 0.53351(12) 0.73920(17) 0.49247(11) 0.0278(4) Uani d . 1 . .
    C C4 0.58124(12) 0.67048(18) 0.56011(11) 0.0306(4) Uani d . 1 . .
    H H4 0.5634 0.6751 0.6138 0.037 Uiso calc R 1 . .
    C C5 0.65914(12) 0.59517(17) 0.53256(11) 0.0273(4) Uani d . 1 . .
    O O1 0.89602(9) 0.60627(12) 0.53359(7) 0.0312(3) Uani d . 1 . .
    O O2 0.44973(10) 0.86574(14) 0.34163(8) 0.0376(3) Uani d . 1 . .
    H H2 0.5028(18) 0.808(2) 0.3516(15) 0.067(8) Uiso d . 1 . .
    O O3 1.00823(12) 1.06753(14) 0.75453(10) 0.0531(4) Uani d . 1 . .
    O O4 1.09471(11) 1.11286(14) 0.65330(10) 0.0533(4) Uani d . 1 . .
    C C11 0.71384(12) 0.56211(17) 0.39239(11) 0.0272(4) Uani d . 1 . .
    C C12 0.75161(13) 0.63578(18) 0.33421(11) 0.0315(4) Uani d . 1 . .
    H H12 0.7398 0.7219 0.3341 0.038 Uiso calc R 1 . .
    C C13 0.80707(13) 0.5813(2) 0.27611(12) 0.0378(5) Uani d . 1 . .
    H H13 0.8323 0.6304 0.2352 0.045 Uiso calc R 1 . .
    C C14 0.82606(14) 0.4566(2) 0.27703(12) 0.0408(5) Uani d . 1 . .
    H H14 0.8650 0.4205 0.2373 0.049 Uiso calc R 1 . .
    C C15 0.78832(14) 0.3838(2) 0.33594(12) 0.0382(5) Uani d . 1 . .
    H H15 0.8018 0.2980 0.3367 0.046 Uiso calc R 1 . .
    C C16 0.73091(13) 0.43615(18) 0.39379(12) 0.0326(4) Uani d . 1 . .
    H H16 0.7037 0.3866 0.4337 0.039 Uiso calc R 1 . .
    C C21 0.73660(12) 0.50662(17) 0.57734(11) 0.0280(4) Uani d . 1 . .
    C C22 0.85183(13) 0.51311(17) 0.57759(11) 0.0277(4) Uani d . 1 . .
    C C23 0.92304(14) 0.42891(18) 0.61848(12) 0.0341(5) Uani d . 1 . .
    H H23 1.0006 0.4333 0.6156 0.041 Uiso calc R 1 . .
    C C24 0.88194(15) 0.33786(19) 0.66389(13) 0.0392(5) Uani d . 1 . .
    H H24 0.9311 0.2803 0.6930 0.047 Uiso calc R 1 . .
    C C25 0.76912(15) 0.33115(19) 0.66670(13) 0.0388(5) Uani d . 1 . .
    H H25 0.7406 0.2693 0.6983 0.047 Uiso calc R 1 . .
    C C26 0.69702(14) 0.41432(18) 0.62353(12) 0.0335(5) Uani d . 1 . .
    H H26 0.6194 0.4082 0.6255 0.040 Uiso calc R 1 . .
    C C31 0.93323(12) 0.70939(17) 0.57673(11) 0.0274(4) Uani d . 1 . .
    C C32 0.91071(14) 0.73406(18) 0.65426(12) 0.0341(5) Uani d . 1 . .
    H H32 0.8705 0.6767 0.6818 0.041 Uiso calc R 1 . .
    C C33 0.94728(14) 0.84307(19) 0.69138(12) 0.0382(5) Uani d . 1 . .
    H H33 0.9312 0.8618 0.7443 0.046 Uiso calc R 1 . .
    C C34 1.00691(13) 0.92394(17) 0.65128(12) 0.0318(4) Uani d . 1 . .
    C C35 1.03368(13) 0.89819(18) 0.57519(12) 0.0335(5) Uani d . 1 . .
    H H35 1.0774 0.9539 0.5492 0.040 Uiso calc R 1 . .
    C C36 0.99614(13) 0.79031(18) 0.53732(12) 0.0317(4) Uani d . 1 . .
    H H36 1.0132 0.7715 0.4847 0.038 Uiso calc R 1 . .
    C C41 0.44668(12) 0.83512(17) 0.48557(11) 0.0284(4) Uani d . 1 . .
    C C42 0.40952(13) 0.89354(18) 0.41212(11) 0.0304(4) Uani d . 1 . .
    C C43 0.32725(13) 0.98405(19) 0.40739(12) 0.0367(5) Uani d . 1 . .
    H H43 0.3022 1.0227 0.3569 0.044 Uiso calc R 1 . .
    C C44 0.28269(14) 1.01707(19) 0.47573(13) 0.0396(5) Uani d . 1 . .
    H H44 0.2267 1.0785 0.4724 0.047 Uiso calc R 1 . .
    C C45 0.31869(13) 0.96169(19) 0.54894(13) 0.0384(5) Uani d . 1 . .
    H H45 0.2881 0.9855 0.5961 0.046 Uiso calc R 1 . .
    C C46 0.39962(13) 0.87122(18) 0.55412(12) 0.0347(5) Uani d . 1 . .
    H H46 0.4235 0.8331 0.6049 0.042 Uiso calc R 1 . .
loop_
    _atom_site_aniso_label
    _atom_site_aniso_U_11
    _atom_site_aniso_U_22
    _atom_site_aniso_U_33
    _atom_site_aniso_U_12
    _atom_site_aniso_U_13
    _atom_site_aniso_U_23
    N1 0.0278(7) 0.0289(9) 0.0260(9) 0.0040(6) 0.0051(6) 0.0014(7)
    N2 0.0287(7) 0.0283(9) 0.0292(9) 0.0042(6) 0.0050(6) -0.0002(7)
    N3 0.0400(8) 0.0317(10) 0.0474(12) -0.0007(7) -0.0058(8) 0.0061(9)
    C3 0.0255(8) 0.0306(11) 0.0285(11) -0.0022(7) 0.0074(7) -0.0023(9)
    C4 0.0299(8) 0.0367(12) 0.0262(10) -0.0001(8) 0.0078(7) -0.0001(9)
    C5 0.0284(8) 0.0276(11) 0.0261(10) -0.0017(7) 0.0051(7) 0.0025(8)
    O1 0.0335(6) 0.0338(8) 0.0273(7) -0.0074(5) 0.0080(5) -0.0027(6)
    O2 0.0424(7) 0.0438(9) 0.0278(8) 0.0089(6) 0.0094(6) 0.0037(7)
    O3 0.0711(9) 0.0403(10) 0.0465(10) -0.0033(7) 0.0033(8) -0.0080(8)
    O4 0.0550(8) 0.0366(9) 0.0659(11) -0.0147(7) 0.0001(7) 0.0073(9)
    C11 0.0250(8) 0.0314(11) 0.0249(10) 0.0014(7) 0.0027(7) -0.0039(9)
    C12 0.0312(8) 0.0327(11) 0.0312(11) 0.0015(8) 0.0067(7) 0.0015(10)
    C13 0.0346(9) 0.0493(14) 0.0304(12) 0.0051(9) 0.0084(8) 0.0015(10)
    C14 0.0342(9) 0.0555(15) 0.0319(12) 0.0109(9) 0.0024(8) -0.0108(11)
    C15 0.0401(9) 0.0345(12) 0.0375(12) 0.0094(8) -0.0029(8) -0.0119(11)
    C16 0.0350(9) 0.0294(11) 0.0321(11) -0.0003(8) 0.0007(8) -0.0008(9)
    C21 0.0307(8) 0.0279(11) 0.0257(10) -0.0016(7) 0.0045(7) -0.0026(9)
    C22 0.0314(8) 0.0260(11) 0.0261(10) -0.0037(7) 0.0056(7) -0.0031(9)
    C23 0.0328(9) 0.0341(12) 0.0347(11) 0.0042(8) 0.0017(8) -0.0027(10)
    C24 0.0428(10) 0.0316(12) 0.0409(12) 0.0069(9) -0.0019(8) 0.0017(10)
    C25 0.0495(11) 0.0294(11) 0.0369(12) -0.0049(9) 0.0043(9) 0.0077(10)
    C26 0.0340(9) 0.0324(12) 0.0343(11) -0.0050(8) 0.0055(8) 0.0017(10)
    C31 0.0238(8) 0.0289(11) 0.0292(11) 0.0013(7) 0.0022(7) -0.0009(9)
    C32 0.0402(9) 0.0333(12) 0.0304(11) -0.0071(8) 0.0101(8) 0.0012(10)
    C33 0.0492(10) 0.0362(12) 0.0300(11) -0.0045(9) 0.0088(9) -0.0014(10)
    C34 0.0315(8) 0.0259(11) 0.0355(11) -0.0016(7) -0.0035(8) 0.0025(9)
    C35 0.0280(8) 0.0317(12) 0.0414(12) -0.0018(8) 0.0067(8) 0.0081(10)
    C36 0.0303(9) 0.0349(12) 0.0312(11) 0.0010(8) 0.0093(8) 0.0051(10)
    C41 0.0260(8) 0.0300(11) 0.0298(11) -0.0007(7) 0.0066(7) -0.0027(9)
    C42 0.0293(8) 0.0317(11) 0.0311(11) -0.0014(8) 0.0070(7) -0.0029(9)
    C43 0.0338(9) 0.0385(13) 0.0376(12) 0.0047(8) 0.0047(8) 0.0024(10)
    C44 0.0279(8) 0.0406(13) 0.0502(14) 0.0061(8) 0.0052(8) -0.0034(11)
    C45 0.0305(9) 0.0474(14) 0.0394(12) 0.0030(8) 0.0119(8) -0.0093(11)
    C46 0.0317(8) 0.0428(13) 0.0302(11) 0.0009(8) 0.0064(7) -0.0016(10)
_geom_special_details
;
All esds (except the esd in the dihedral angle between two l.s. planes) are
estimated using the full covariance matrix. The cell esds are taken into
account individually in the estimation of esds in distances, angles and
torsion angles; correlations between esds in cell parameters are only used
when they are defined by crystal symmetry. An approximate (isotropic)
treatment of cell esds is used for estimating esds involving l.s. planes.
;
loop_
    _geom_bond_atom_site_label_1
    _geom_bond_atom_site_label_2
    _geom_bond_site_symmetry_2
    _geom_bond_distance
    _geom_bond_publ_flag
    N1 C5 . 1.366(2) ?
    N1 N2 . 1.370(2) ?
    N1 C11 . 1.433(2) ?
    N2 C3 . 1.343(2) ?
    N3 O3 . 1.232(2) ?
    N3 O4 . 1.233(2) ?
    N3 C34 . 1.462(3) ?
    C3 C4 . 1.407(3) ?
    C3 C41 . 1.478(2) ?
    C4 C5 . 1.379(2) ?
    C4 H4 . 0.9500 ?
    C5 C21 . 1.475(2) ?
    O1 C31 . 1.376(2) ?
    O1 C22 . 1.402(2) ?
    O2 C42 . 1.366(2) ?
    O2 H2 . 0.90(2) ?
    C11 C12 . 1.385(3) ?
    C11 C16 . 1.389(3) ?
    C12 C13 . 1.387(3) ?
    C12 H12 . 0.9500 ?
    C13 C14 . 1.380(3) ?
    C13 H13 . 0.9500 ?
    C14 C15 . 1.388(3) ?
    C14 H14 . 0.9500 ?
    C15 C16 . 1.388(3) ?
    C15 H15 . 0.9500 ?
    C16 H16 . 0.9500 ?
    C21 C26 . 1.392(3) ?
    C21 C22 . 1.400(2) ?
    C22 C23 . 1.374(3) ?
    C23 C24 . 1.383(3) ?
    C23 H23 . 0.9500 ?
    C24 C25 . 1.378(3) ?
    C24 H24 . 0.9500 ?
    C25 C26 . 1.388(3) ?
    C25 H25 . 0.9500 ?
    C26 H26 . 0.9500 ?
    C31 C32 . 1.382(3) ?
    C31 C36 . 1.390(2) ?
    C32 C33 . 1.384(3) ?
    C32 H32 . 0.9500 ?
    C33 C34 . 1.372(3) ?
    C33 H33 . 0.9500 ?
    C34 C35 . 1.379(3) ?
    C35 C36 . 1.381(3) ?
    C35 H35 . 0.9500 ?
    C36 H36 . 0.9500 ?
    C41 C42 . 1.396(3) ?
    C41 C46 . 1.402(2) ?
    C42 C43 . 1.398(3) ?
    C43 C44 . 1.374(3) ?
    C43 H43 . 0.9500 ?
    C44 C45 . 1.375(3) ?
    C44 H44 . 0.9500 ?
    C45 C46 . 1.386(3) ?
    C45 H45 . 0.9500 ?
    C46 H46 . 0.9500 ?
loop_
    _geom_angle_atom_site_label_1
    _geom_angle_atom_site_label_2
    _geom_angle_atom_site_label_3
    _geom_angle_site_symmetry_1
    _geom_angle_site_symmetry_3
    _geom_angle
    _geom_angle_publ_flag
    C5 N1 N2 . . 111.39(14) ?
    C5 N1 C11 . . 130.22(15) ?
    N2 N1 C11 . . 118.32(14) ?
    C3 N2 N1 . . 105.44(15) ?
    O3 N3 O4 . . 122.67(18) ?
    O3 N3 C34 . . 118.89(17) ?
    O4 N3 C34 . . 118.42(18) ?
    N2 C3 C4 . . 110.53(15) ?
    N2 C3 C41 . . 119.08(17) ?
    C4 C3 C41 . . 130.39(16) ?
    C5 C4 C3 . . 106.01(15) ?
    C5 C4 H4 . . 127.0 ?
    C3 C4 H4 . . 127.0 ?
    N1 C5 C4 . . 106.63(15) ?
    N1 C5 C21 . . 123.53(15) ?
    C4 C5 C21 . . 129.83(16) ?
    C31 O1 C22 . . 116.21(13) ?
    C42 O2 H2 . . 109.2(16) ?
    C12 C11 C16 . . 121.49(17) ?
    C12 C11 N1 . . 118.36(16) ?
    C16 C11 N1 . . 120.14(17) ?
    C11 C12 C13 . . 118.65(18) ?
    C11 C12 H12 . . 120.7 ?
    C13 C12 H12 . . 120.7 ?
    C14 C13 C12 . . 120.76(19) ?
    C14 C13 H13 . . 119.6 ?
    C12 C13 H13 . . 119.6 ?
    C13 C14 C15 . . 120.03(18) ?
    C13 C14 H14 . . 120.0 ?
    C15 C14 H14 . . 120.0 ?
    C16 C15 C14 . . 120.2(2) ?
    C16 C15 H15 . . 119.9 ?
    C14 C15 H15 . . 119.9 ?
    C15 C16 C11 . . 118.91(19) ?
    C15 C16 H16 . . 120.5 ?
    C11 C16 H16 . . 120.5 ?
    C26 C21 C22 . . 117.19(16) ?
    C26 C21 C5 . . 120.50(14) ?
    C22 C21 C5 . . 122.28(16) ?
    C23 C22 C21 . . 121.75(17) ?
    C23 C22 O1 . . 118.87(14) ?
    C21 C22 O1 . . 119.37(15) ?
    C22 C23 C24 . . 120.04(16) ?
    C22 C23 H23 . . 120.0 ?
    C24 C23 H23 . . 120.0 ?
    C25 C24 C23 . . 119.53(18) ?
    C25 C24 H24 . . 120.2 ?
    C23 C24 H24 . . 120.2 ?
    C24 C25 C26 . . 120.30(19) ?
    C24 C25 H25 . . 119.9 ?
    C26 C25 H25 . . 119.9 ?
    C25 C26 C21 . . 121.11(16) ?
    C25 C26 H26 . . 119.4 ?
    C21 C26 H26 . . 119.4 ?
    O1 C31 C32 . . 123.54(16) ?
    O1 C31 C36 . . 115.77(16) ?
    C32 C31 C36 . . 120.69(17) ?
    C31 C32 C33 . . 119.39(18) ?
    C31 C32 H32 . . 120.3 ?
    C33 C32 H32 . . 120.3 ?
    C34 C33 C32 . . 119.56(18) ?
    C34 C33 H33 . . 120.2 ?
    C32 C33 H33 . . 120.2 ?
    C33 C34 C35 . . 121.58(18) ?
    C33 C34 N3 . . 118.97(18) ?
    C35 C34 N3 . . 119.41(17) ?
    C34 C35 C36 . . 119.14(17) ?
    C34 C35 H35 . . 120.4 ?
    C36 C35 H35 . . 120.4 ?
    C35 C36 C31 . . 119.57(17) ?
    C35 C36 H36 . . 120.2 ?
    C31 C36 H36 . . 120.2 ?
    C42 C41 C46 . . 117.76(16) ?
    C42 C41 C3 . . 122.02(16) ?
    C46 C41 C3 . . 120.22(17) ?
    O2 C42 C41 . . 122.68(16) ?
    O2 C42 C43 . . 116.53(17) ?
    C41 C42 C43 . . 120.79(17) ?
    C44 C43 C42 . . 119.95(19) ?
    C44 C43 H43 . . 120.0 ?
    C42 C43 H43 . . 120.0 ?
    C43 C44 C45 . . 120.34(18) ?
    C43 C44 H44 . . 119.8 ?
    C45 C44 H44 . . 119.8 ?
    C44 C45 C46 . . 120.14(18) ?
    C44 C45 H45 . . 119.9 ?
    C46 C45 H45 . . 119.9 ?
    C45 C46 C41 . . 121.02(18) ?
    C45 C46 H46 . . 119.5 ?
    C41 C46 H46 . . 119.5 ?
loop_
    _geom_torsion_atom_site_label_1
    _geom_torsion_atom_site_label_2
    _geom_torsion_atom_site_label_3
    _geom_torsion_atom_site_label_4
    _geom_torsion_site_symmetry_1
    _geom_torsion_site_symmetry_2
    _geom_torsion_site_symmetry_3
    _geom_torsion_site_symmetry_4
    _geom_torsion
    _geom_torsion_publ_flag
    C5 N1 N2 C3 . . . . -0.50(19) ?
    C11 N1 N2 C3 . . . . 176.84(14) ?
    N1 N2 C3 C4 . . . . 0.04(19) ?
    N1 N2 C3 C41 . . . . 179.75(15) ?
    N2 C3 C4 C5 . . . . 0.4(2) ?
    C41 C3 C4 C5 . . . . -179.25(18) ?
    N2 N1 C5 C4 . . . . 0.76(19) ?
    C11 N1 C5 C4 . . . . -176.16(16) ?
    N2 N1 C5 C21 . . . . -177.86(15) ?
    C11 N1 C5 C21 . . . . 5.2(3) ?
    C3 C4 C5 N1 . . . . -0.69(19) ?
    C3 C4 C5 C21 . . . . 177.80(17) ?
    C5 N1 C11 C12 . . . . -141.18(18) ?
    N2 N1 C11 C12 . . . . 42.1(2) ?
    C5 N1 C11 C16 . . . . 39.2(3) ?
    N2 N1 C11 C16 . . . . -137.50(16) ?
    C16 C11 C12 C13 . . . . 0.4(3) ?
    N1 C11 C12 C13 . . . . -179.21(15) ?
    C11 C12 C13 C14 . . . . -1.2(3) ?
    C12 C13 C14 C15 . . . . 0.8(3) ?
    C13 C14 C15 C16 . . . . 0.3(3) ?
    C14 C15 C16 C11 . . . . -1.1(3) ?
    C12 C11 C16 C15 . . . . 0.8(3) ?
    N1 C11 C16 C15 . . . . -179.68(15) ?
    N1 C5 C21 C26 . . . . -127.17(19) ?
    C4 C5 C21 C26 . . . . 54.6(3) ?
    N1 C5 C21 C22 . . . . 54.8(3) ?
    C4 C5 C21 C22 . . . . -123.5(2) ?
    C26 C21 C22 C23 . . . . 2.9(3) ?
    C5 C21 C22 C23 . . . . -178.94(18) ?
    C26 C21 C22 O1 . . . . -178.47(16) ?
    C5 C21 C22 O1 . . . . -0.4(3) ?
    C31 O1 C22 C23 . . . . -85.43(19) ?
    C31 O1 C22 C21 . . . . 95.94(18) ?
    C21 C22 C23 C24 . . . . -2.9(3) ?
    O1 C22 C23 C24 . . . . 178.47(17) ?
    C22 C23 C24 C25 . . . . 1.0(3) ?
    C23 C24 C25 C26 . . . . 0.7(3) ?
    C24 C25 C26 C21 . . . . -0.6(3) ?
    C22 C21 C26 C25 . . . . -1.1(3) ?
    C5 C21 C26 C25 . . . . -179.30(18) ?
    C22 O1 C31 C32 . . . . -12.3(2) ?
    C22 O1 C31 C36 . . . . 167.88(15) ?
    O1 C31 C32 C33 . . . . -176.95(16) ?
    C36 C31 C32 C33 . . . . 2.8(3) ?
    C31 C32 C33 C34 . . . . -1.1(3) ?
    C32 C33 C34 C35 . . . . -1.5(3) ?
    C32 C33 C34 N3 . . . . 176.35(16) ?
    O3 N3 C34 C33 . . . . -2.9(2) ?
    O4 N3 C34 C33 . . . . 178.57(17) ?
    O3 N3 C34 C35 . . . . 174.99(17) ?
    O4 N3 C34 C35 . . . . -3.6(2) ?
    C33 C34 C35 C36 . . . . 2.3(3) ?
    N3 C34 C35 C36 . . . . -175.46(15) ?
    C34 C35 C36 C31 . . . . -0.6(2) ?
    O1 C31 C36 C35 . . . . 177.84(14) ?
    C32 C31 C36 C35 . . . . -1.9(3) ?
    N2 C3 C41 C42 . . . . 0.5(3) ?
    C4 C3 C41 C42 . . . . -179.89(18) ?
    N2 C3 C41 C46 . . . . -178.83(16) ?
    C4 C3 C41 C46 . . . . 0.8(3) ?
    C46 C41 C42 O2 . . . . 179.91(16) ?
    C3 C41 C42 O2 . . . . 0.6(3) ?
    C46 C41 C42 C43 . . . . -0.7(3) ?
    C3 C41 C42 C43 . . . . -179.97(17) ?
    O2 C42 C43 C44 . . . . 180.00(17) ?
    C41 C42 C43 C44 . . . . 0.5(3) ?
    C42 C43 C44 C45 . . . . 0.1(3) ?
    C43 C44 C45 C46 . . . . -0.6(3) ?
    C44 C45 C46 C41 . . . . 0.5(3) ?
    C42 C41 C46 C45 . . . . 0.2(3) ?
    C3 C41 C46 C45 . . . . 179.50(18) ?
loop_
    _geom_hbond_atom_site_label_D
    _geom_hbond_atom_site_label_H
    _geom_hbond_atom_site_label_A
    _geom_hbond_site_symmetry_A
    _geom_hbond_distance_DH
    _geom_hbond_distance_HA
    _geom_hbond_distance_DA
    _geom_hbond_angle_DHA
    O2 H2 N2 . 0.90(2) 1.81(3) 2.604(2) 146(2)
data_global
_journal_date_recd_electronic     2010-02-23
_journal_date_accepted     2010-03-03
_journal_name_full     'Acta Crystallographica, Section E'
_journal_year     2010
_journal_volume     66
_journal_issue      4
_journal_page_first     o787
_journal_page_last     o787
_journal_paper_category     QO
_journal_coeditor_code     KP2252
_publ_contact_author_name     'Dr. Mrs. Zareen Akhter'
_publ_contact_author_address
;
Department of Chemistry, Quaid-I-Azam University, Islamabad 45320, Pakistan
;
_publ_contact_author_email     zareenakhter@yahoo.com
_publ_contact_author_fax      92519219888
_publ_contact_author_phone        .92E-306
_publ_section_title
;
2-{5-[2-(4-Nitrophenoxy)phenyl]-1-phenyl-1<i>H</i>-pyrazol-3-yl}phenol
;
loop_
    _publ_author_name
    _publ_author_address
    'Haider, Ali'
;
Department of Chemistry, Quaid-I-Azam University, Islamabad 45320, Pakistan
;
    'Akhter, Zareen'
;
Department of Chemistry, Quaid-I-Azam University, Islamabad 45320, Pakistan
;
    ' Bolte, Michael'
;
Institut f\"ur Anorganische Chemie
 J. W. Goethe-Universit\"at Frankfurt
  Max-von-Laue-Strasse 7
 60438 Frankfurt/Main
  Germany
;
    'Zia-ul Haq, Muhammad'
;
National Engineering and Scientific Commission, PO Box 2216, Islamabad,
Pakistan
;
    'Siddiqi, Humaira M.'
;
Department of Chemistry, Quaid-I-Azam University, Islamabad 45320, Pakistan
;
