# Supplementary material for: 2-{5-[2-(4-Nitro­phen­oxy)phen­yl]-1-phenyl-1H-pyrazol-3-yl}phenol
Source: Acta Crystallogr Sect E Struct Rep Online. 2010 Mar 10;66(Pt 4):o787. doi: 10.1107/S1600536810008251 (PMC2984047; doi:10.1107/S1600536810008251)
Supplement: Supplementary file 2 [file e-66-0o787-Isup2.hkl]

# 
# h,k,l, Fc-squared, Fo-squared, sigma(Fo-squared) and status flag 
# 
data_I
_shelx_title ' za33 in P21/n' 
_shelx_refln_list_code          4 
_shelx_F_calc_maximum      205.86 
_exptl_crystal_F_000       936.00 
_reflns_d_resolution_high  0.8212 
 
loop_ 
 _symmetry_equiv_pos_as_xyz 
 'x, y, z' 
 '-x+1/2, y+1/2, -z+1/2' 
 '-x, -y, -z' 
 'x-1/2, -y-1/2, z-1/2' 
 
_cell_length_a    12.1361 
_cell_length_b    10.9072 
_cell_length_c    16.6380 
_cell_angle_alpha  90.000 
_cell_angle_beta   98.081 
_cell_angle_gamma  90.000 
 
_shelx_F_squared_multiplier     1.000 
 
loop_ 
 _refln_index_h 
 _refln_index_k 
 _refln_index_l 
 _refln_F_squared_calc 
 _refln_F_squared_meas 
 _refln_F_squared_sigma 
 _refln_observed_status 
   2   0   0     2215.60     1830.77     92.53 o 
   4   0   0     1503.72     1480.99     75.85 o 
   6   0   0     2042.56     2066.94     54.35 o 
   8   0   0      771.40      809.86     25.68 o 
  10   0   0       84.76       92.43     18.85 o 
  12   0   0      316.58      320.83     19.92 o 
  14   0   0        0.33       -6.64     18.45 o 
   2   1   0     1422.33     1255.84     34.88 o 
   3   1   0    13088.94    12742.56    190.64 o 
   4   1   0     3530.78     3287.64     47.74 o 
   5   1   0     1556.46     1594.62     27.32 o 
   6   1   0       13.75       22.82     13.16 o 
   7   1   0      544.54      543.46     23.31 o 
   8   1   0      236.04      238.91     13.87 o 
   9   1   0      180.19      190.65     13.66 o 
  10   1   0      120.96      105.39     13.64 o 
  11   1   0      195.01      204.94     13.51 o 
  12   1   0       42.95       50.74     11.96 o 
  13   1   0       98.54       94.24     12.38 o 
  14   1   0      106.25      119.28     14.11 o 
   0   2   0    10519.93     9879.65    241.23 o 
   1   2   0     2379.38     2263.52     70.55 o 
   2   2   0    15995.52    16427.03    309.89 o 
   3   2   0     7260.48     6904.49     67.35 o 
   4   2   0      460.94      465.93     19.93 o 
   5   2   0        2.07       11.51     13.34 o 
   6   2   0     3171.59     3282.69     37.25 o 
   7   2   0      131.17      143.07     13.63 o 
   8   2   0        0.74       -1.51     12.47 o 
   9   2   0        0.28        2.65     12.28 o 
  10   2   0       21.69       25.61     14.34 o 
  11   2   0      255.43      260.88     16.17 o 
  12   2   0        1.71        0.46     14.03 o 
  13   2   0      130.73      109.82     13.54 o 
  14   2   0       17.48       29.48     15.83 o 
   1   3   0        4.32        7.41     26.59 o 
   2   3   0     2190.00     1964.89    115.94 o 
   3   3   0     1987.57     1832.54     42.46 o 
   4   3   0     1489.15     1532.87     34.76 o 
   5   3   0      374.77      393.97     17.92 o 
   6   3   0       76.12       86.94     12.85 o 
   7   3   0      516.86      556.81     19.07 o 
   8   3   0      330.27      343.97     14.69 o 
   9   3   0      640.19      623.45     20.31 o 
  10   3   0        6.61        7.69     14.19 o 
  11   3   0      424.71      410.91     18.76 o 
  12   3   0      368.97      381.48     19.45 o 
  13   3   0      100.78       83.10     15.39 o 
  14   3   0       31.17       29.17     15.96 o 
   0   4   0     8028.17     7576.64    146.45 o 
   1   4   0       32.59       32.30     24.34 o 
   2   4   0      601.01      577.62     26.01 o 
   3   4   0     2343.27     2341.09     41.22 o 
   4   4   0     1195.31     1173.90     33.74 o 
   5   4   0     2599.45     2598.21     50.05 o 
   6   4   0     1027.88     1009.64     28.79 o 
   7   4   0        1.03       13.63     11.18 o 
   8   4   0        4.27       13.88     13.11 o 
   9   4   0      192.34      209.14     17.07 o 
  10   4   0       51.70       49.85     15.04 o 
  11   4   0      230.33      231.26     17.84 o 
  12   4   0        8.81        9.57     14.35 o 
  13   4   0       25.46       28.03     18.41 o 
   1   5   0      187.46      203.08     29.95 o 
   2   5   0       31.11       30.16     14.41 o 
   3   5   0     1527.28     1565.23     34.37 o 
   4   5   0     1877.44     1897.16     42.93 o 
   5   5   0     1506.18     1631.37     40.74 o 
   6   5   0      156.48      163.17     14.52 o 
   7   5   0      576.89      583.38     17.88 o 
   8   5   0        0.02       -2.09     14.19 o 
   9   5   0      234.59      220.15     15.27 o 
  10   5   0        3.54        4.99     13.22 o 
  11   5   0      158.98      147.68     16.01 o 
  12   5   0        8.97       19.77     15.83 o 
  13   5   0       26.19       11.22     18.65 o 
   0   6   0     1111.82     1149.64     49.36 o 
   1   6   0       96.73      114.18     32.79 o 
   2   6   0      632.39      585.86     25.51 o 
   3   6   0       17.31       21.30     12.69 o 
   4   6   0       47.03       60.66     15.35 o 
   5   6   0        9.81       11.19     13.00 o 
   6   6   0      426.82      408.18     20.87 o 
   7   6   0       13.74       16.92     12.17 o 
   8   6   0        1.53        3.86     11.71 o 
   9   6   0      638.79      647.49     18.34 o 
  10   6   0      857.96      857.39     33.33 o 
  11   6   0        1.96       -1.05     17.46 o 
  12   6   0        3.52       10.34     18.71 o 
  13   6   0       84.40       59.14     42.42 o 
   1   7   0     1708.44     1658.23     45.13 o 
   2   7   0      367.39      366.49     31.94 o 
   3   7   0       53.58       33.81     18.14 o 
   4   7   0      151.35      164.04     20.64 o 
   5   7   0     1173.09     1155.94     29.54 o 
   6   7   0      539.08      524.46     22.55 o 
   7   7   0      177.92      154.40     17.94 o 
   8   7   0     2901.09     2677.23     58.73 o 
   9   7   0      372.97      355.52     18.16 o 
  10   7   0       18.63       34.65     14.71 o 
  11   7   0       47.69       47.99     14.47 o 
  12   7   0       77.34       92.53     17.33 o 
   0   8   0      112.97      151.09     36.64 o 
   1   8   0      103.59      111.06     24.88 o 
   2   8   0      180.40      212.40     33.71 o 
   3   8   0      617.45      647.47     48.06 o 
   4   8   0      617.93      618.55     22.18 o 
   5   8   0      102.48       95.11     19.70 o 
   6   8   0      118.28      133.11     19.83 o 
   7   8   0        0.67        4.45     16.22 o 
   8   8   0       66.42       48.03     13.69 o 
   9   8   0       23.12       24.65     15.29 o 
  10   8   0      118.47      110.73     19.49 o 
  11   8   0        7.42        5.37     20.80 o 
   1   9   0       35.79       42.19     25.02 o 
   2   9   0      235.25      273.77     22.76 o 
   3   9   0       14.58       29.27     24.01 o 
   4   9   0      385.77      405.92     28.47 o 
   5   9   0        6.12        6.40     18.82 o 
   6   9   0        2.21       -7.72     16.04 o 
   7   9   0      142.03      156.08     21.40 o 
   8   9   0       68.41       65.30     16.89 o 
   9   9   0       87.98       70.66     17.87 o 
  10   9   0       79.96       92.52     18.37 o 
   0  10   0      112.39      117.41     26.51 o 
   1  10   0      461.45      502.66     29.78 o 
   2  10   0       20.25       45.59     15.22 o 
   3  10   0      101.73      104.42     20.22 o 
   4  10   0      231.25      237.58     27.04 o 
   5  10   0        0.46       17.90     24.22 o 
   6  10   0        6.85       16.50     17.47 o 
   7  10   0       36.77       30.74     20.97 o 
   8  10   0       10.48        7.13     15.86 o 
   9  10   0       32.91       28.26     17.47 o 
   1  11   0        2.98       11.45     20.91 o 
   2  11   0      135.18      152.11     22.28 o 
   3  11   0        5.95        6.51     19.03 o 
   4  11   0      112.32      117.07     22.90 o 
   5  11   0        0.07       -0.14     21.46 o 
   6  11   0      145.69      149.56     29.45 o 
   7  11   0        2.76       10.81     19.42 o 
   8  11   0       30.66       65.54     25.94 o 
   0  12   0       24.27       21.78     36.21 o 
   1  12   0       28.48       28.94     26.80 o 
   2  12   0       24.23       18.62     20.64 o 
   3  12   0       93.30       77.14     19.37 o 
   4  12   0       22.43       24.65     16.81 o 
   5  12   0       53.97       53.54     19.30 o 
   6  12   0        3.78        8.69     25.27 o 
   1  13   0        0.46        8.07     22.12 o 
   2  13   0        3.37        2.38     19.11 o 
 -13   0   1       17.71       32.50     20.35 o 
 -11   0   1      467.70      462.06     23.47 o 
  -9   0   1      869.59      912.33     39.46 o 
  -7   0   1     3253.14     3593.39    405.83 o 
  -5   0   1     2138.98     2138.47     63.92 o 
  -3   0   1      354.82      345.99     30.44 o 
   3   0   1    27618.81    29606.04    209.25 o 
   5   0   1      971.31      941.73     57.85 o 
   7   0   1      334.78      359.90     26.87 o 
   9   0   1      229.20      222.15     21.74 o 
  11   0   1       50.01       64.57     15.49 o 
  13   0   1      182.90      181.13     16.87 o 
 -14   1   1        6.37       11.56     15.01 o 
 -13   1   1       45.54       40.23     11.60 o 
 -12   1   1      150.57      149.60     13.80 o 
 -11   1   1      173.49      175.05     14.07 o 
 -10   1   1      563.96      570.82     17.38 o 
  -9   1   1      314.53      311.58     13.75 o 
  -8   1   1      188.84      186.83     15.29 o 
  -7   1   1      424.56      432.60     18.35 o 
  -6   1   1      382.29      376.11     16.06 o 
  -5   1   1       19.67       18.47     13.74 o 
  -4   1   1     9948.15     9749.16    190.95 o 
  -3   1   1     4523.20     4498.68     82.01 o 
  -2   1   1    18961.56    18755.21    527.14 o 
   2   1   1     2371.15     2208.79     41.64 o 
   3   1   1      925.58      890.21     26.25 o 
   4   1   1     2392.58     2322.91     39.36 o 
   5   1   1       40.16       41.36     15.24 o 
   6   1   1      133.90      152.87     14.40 o 
   7   1   1       38.51       48.82     10.99 o 
   8   1   1      401.74      417.46     23.79 o 
   9   1   1       94.60       87.30     12.16 o 
  10   1   1       10.07       14.71     11.90 o 
  11   1   1      116.45      120.04     13.29 o 
  12   1   1        3.26        7.04     12.77 o 
  13   1   1       15.01       16.88     12.90 o 
  14   1   1      308.45      303.11     17.15 o 
 -14   2   1       48.48       46.86     14.53 o 
 -13   2   1       49.61       27.63     16.33 o 
 -12   2   1      117.22      110.15     15.00 o 
 -11   2   1       31.89       40.73     16.72 o 
 -10   2   1      383.54      396.32     18.17 o 
  -9   2   1      281.31      281.40     15.48 o 
  -8   2   1       30.82       40.74     14.14 o 
  -7   2   1      647.90      715.21     21.62 o 
  -6   2   1      119.37      124.94     16.06 o 
  -5   2   1      700.95      756.69     20.48 o 
  -4   2   1     1898.75     1980.41     31.93 o 
  -3   2   1     7823.03     7268.46     76.96 o 
  -2   2   1     2900.30     2704.11     49.69 o 
  -1   2   1     3800.43     3297.14     70.15 o 
   0   2   1      121.76      107.03     33.32 o 
   1   2   1      305.74      230.18     34.29 o 
   2   2   1    23694.32    24424.95    176.72 o 
   3   2   1     1315.17     1319.54     31.33 o 
   4   2   1      126.61      135.88     16.15 o 
   5   2   1     5655.39     5691.82    145.99 o 
   6   2   1       20.06       28.39     15.08 o 
   7   2   1        7.57       16.70     15.75 o 
   8   2   1       73.17       81.48     12.51 o 
   9   2   1      332.95      330.75     15.35 o 
  10   2   1      334.31      338.07     24.26 o 
  11   2   1       96.68       98.29     14.50 o 
  12   2   1       74.69       82.52     15.91 o 
  13   2   1       48.26       69.51     15.22 o 
  14   2   1       49.17       53.96     16.48 o 
 -14   3   1        0.04       -0.79     13.79 o 
 -13   3   1       93.12       87.91     15.87 o 
 -12   3   1       34.17       47.10     13.87 o 
 -11   3   1      137.19      134.93     15.06 o 
 -10   3   1      106.03      108.85     13.20 o 
  -9   3   1       74.22       88.00     13.46 o 
  -8   3   1        6.85        6.48     12.82 o 
  -7   3   1      117.57      118.99     13.92 o 
  -6   3   1      154.13      156.71     13.22 o 
  -5   3   1     1269.49     1290.46     23.55 o 
  -4   3   1      869.43      920.29     24.80 o 
  -3   3   1     3936.88     3779.81    122.70 o 
  -2   3   1     4414.06     4141.42     61.53 o 
  -1   3   1     2093.15     1844.14     53.86 o 
   0   3   1     1404.05     1237.62     80.56 o 
   1   3   1      413.80      343.99     32.59 o 
   2   3   1      826.68      757.64     31.22 o 
   3   3   1      295.79      301.27     17.73 o 
   4   3   1      164.27      147.82     18.06 o 
   5   3   1     4929.10     5130.90     45.05 o 
   6   3   1      191.64      171.17     14.31 o 
   7   3   1      483.17      472.96     18.45 o 
   8   3   1      443.60      471.86     18.16 o 
   9   3   1      302.30      283.10     20.49 o 
  10   3   1       13.54        0.23     11.33 o 
  11   3   1        6.95        8.00     14.92 o 
  12   3   1       40.08       41.65     14.21 o 
  13   3   1        0.89       -1.87     14.32 o 
  14   3   1        2.44        3.95     13.94 o 
 -13   4   1       24.60       23.09     14.19 o 
 -12   4   1        6.75        9.00     14.60 o 
 -11   4   1       29.05       33.29     14.27 o 
 -10   4   1        0.65        1.42     12.13 o 
  -9   4   1      451.33      444.47     18.52 o 
  -8   4   1      135.30      145.27     13.95 o 
  -7   4   1     1136.04     1156.30     21.26 o 
  -6   4   1       83.95       85.17     12.24 o 
  -5   4   1       86.26       97.36     15.08 o 
  -4   4   1     1506.96     1575.03     33.69 o 
  -3   4   1      703.58      725.95     27.65 o 
  -2   4   1      541.04      498.41     28.70 o 
  -1   4   1      276.84      279.71     34.35 o 
   0   4   1     1511.58     1480.51     49.67 o 
   1   4   1     1682.80     1658.27     48.75 o 
   2   4   1       40.23       43.95     16.84 o 
   3   4   1      947.63      933.58     28.73 o 
   4   4   1      447.63      467.43     18.58 o 
   5   4   1      788.19      736.09     20.12 o 
   6   4   1      122.50      128.06     13.60 o 
   7   4   1        4.62        9.61     11.95 o 
   8   4   1      654.23      633.81     22.59 o 
   9   4   1      420.03      427.86     22.18 o 
  10   4   1      492.21      507.55     24.04 o 
  11   4   1        8.70       25.12     13.89 o 
  12   4   1        3.12        9.11     15.20 o 
  13   4   1      262.61      270.07     19.08 o 
 -13   5   1       27.96       28.00     14.75 o 
 -12   5   1       29.82       33.68     15.65 o 
 -11   5   1      574.35      596.48     21.22 o 
 -10   5   1        0.92        0.66     16.12 o 
  -9   5   1      392.71      397.81     17.79 o 
  -8   5   1        3.13        9.56     13.94 o 
  -7   5   1       48.39       55.95     13.02 o 
  -6   5   1     2058.30     2129.11     27.05 o 
  -5   5   1       55.26       70.17     15.69 o 
  -4   5   1      698.70      716.73     23.52 o 
  -3   5   1      547.33      503.32     24.48 o 
  -2   5   1     1699.97     1727.42     35.74 o 
  -1   5   1      233.90      224.04     37.77 o 
   0   5   1       22.21       23.75     23.48 o 
   1   5   1      539.02      461.58     39.45 o 
   2   5   1     2808.68     2858.24    106.99 o 
   3   5   1     3245.47     3355.36     53.27 o 
   4   5   1     1293.88     1203.93     28.03 o 
   5   5   1     1639.24     1645.89     38.83 o 
   6   5   1     1169.80     1164.75     21.55 o 
   7   5   1        2.19       -0.23     13.24 o 
   8   5   1        6.11        3.33     12.95 o 
   9   5   1       26.38       31.78     13.38 o 
  10   5   1      105.69      124.99     16.10 o 
  11   5   1        1.36        3.75     15.63 o 
  12   5   1        1.26        4.84     12.86 o 
  13   5   1      174.93      167.39     18.08 o 
 -13   6   1        4.11        9.05     20.56 o 
 -12   6   1       46.66       43.46     16.68 o 
 -11   6   1      218.81      214.29     18.31 o 
 -10   6   1      254.47      262.00     15.73 o 
  -9   6   1      158.27      164.84     13.92 o 
  -8   6   1        5.41        4.37     13.77 o 
  -7   6   1      107.18      108.90     14.31 o 
  -6   6   1       12.80       18.88     18.72 o 
  -5   6   1        3.07        5.00     15.07 o 
  -4   6   1       83.98       78.67     16.22 o 
  -3   6   1      297.74      293.57     20.57 o 
  -2   6   1      161.26      150.36     20.91 o 
  -1   6   1     3542.85     3624.79    151.08 o 
   0   6   1       84.19      111.14     23.09 o 
   1   6   1       75.23       99.59     33.32 o 
   2   6   1      192.88      193.75     21.28 o 
   3   6   1      603.71      687.15     24.65 o 
   4   6   1       41.03       47.24     17.56 o 
   5   6   1      521.83      524.00     22.60 o 
   6   6   1      518.89      510.74     27.37 o 
   7   6   1      676.38      634.86     18.84 o 
   8   6   1       76.46       82.52     13.11 o 
   9   6   1       68.03       64.63     13.21 o 
  10   6   1      133.05      110.50     17.36 o 
  11   6   1       13.94       15.91     18.19 o 
  12   6   1      231.31      210.79     18.36 o 
 -12   7   1        2.20       -0.61     17.78 o 
 -11   7   1      166.51      178.97     16.22 o 
 -10   7   1        2.91        6.54     14.19 o 
  -9   7   1      282.27      255.34     15.06 o 
  -8   7   1      467.46      526.12     19.62 o 
  -7   7   1       39.01       52.94     18.47 o 
  -6   7   1     1039.30     1014.64     46.47 o 
  -5   7   1      236.44      231.93     21.86 o 
  -4   7   1     1147.86     1209.18     36.69 o 
  -3   7   1      211.85      224.40     19.46 o 
  -2   7   1       38.89       51.10     22.78 o 
  -1   7   1      901.83      954.33     34.80 o 
   0   7   1     1087.68     1094.59     35.83 o 
   1   7   1        5.83        0.21     16.64 o 
   2   7   1       35.70       43.37     30.69 o 
   3   7   1        5.48       13.23     15.37 o 
   4   7   1      195.86      196.10     20.55 o 
   5   7   1      668.36      655.36     24.19 o 
   6   7   1      233.57      221.33     18.95 o 
   7   7   1       84.44       70.84     15.31 o 
   8   7   1     1734.80     1760.63     38.20 o 
   9   7   1       11.03       21.55     17.25 o 
  10   7   1       30.47       37.09     18.26 o 
  11   7   1        1.64       13.70     16.18 o 
  12   7   1       96.82       89.91     17.28 o 
 -11   8   1       12.64       12.39     14.68 o 
 -10   8   1        0.04        6.26     14.27 o 
  -9   8   1        2.63       14.38     15.59 o 
  -8   8   1       63.27       64.96     14.11 o 
  -7   8   1      424.50      421.07     27.14 o 
  -6   8   1       16.70       32.03     14.38 o 
  -5   8   1      124.26      105.57     17.90 o 
  -4   8   1       22.49       12.16     19.23 o 
  -3   8   1       70.18       74.78     24.21 o 
  -2   8   1       43.14       53.27     19.49 o 
  -1   8   1      173.29      232.39     26.19 o 
   0   8   1        0.13       10.94     22.25 o 
   1   8   1       27.88       28.84     15.67 o 
   2   8   1      271.23      316.76     39.13 o 
   3   8   1       41.07       39.55     16.07 o 
   4   8   1      408.96      449.75     22.90 o 
   5   8   1       29.19       28.49     14.46 o 
   6   8   1     1021.96     1048.50     28.08 o 
   7   8   1        8.64       18.73     19.33 o 
   8   8   1      113.53      141.11     15.53 o 
   9   8   1       42.66       70.49     17.46 o 
  10   8   1       12.16       11.44     17.48 o 
  11   8   1        7.70       23.46     22.79 o 
 -10   9   1        3.49       29.33     17.84 o 
  -9   9   1       14.05       13.46     15.52 o 
  -8   9   1       92.56       81.54     15.31 o 
  -7   9   1        0.03       11.04     17.21 o 
  -6   9   1      183.97      171.69     18.79 o 
  -5   9   1       60.35       53.34     19.48 o 
  -4   9   1      524.83      585.62     30.93 o 
  -3   9   1      280.43      300.54     23.58 o 
  -2   9   1      112.59      149.59     19.16 o 
  -1   9   1       25.18       29.39     23.96 o 
   0   9   1       61.06       84.60     25.40 o 
   1   9   1        0.59       13.50     24.00 o 
   2   9   1      168.04      169.51     20.18 o 
   3   9   1       26.32       55.33     20.90 o 
   4   9   1       20.23       30.69     16.55 o 
   5   9   1       61.41       77.15     20.01 o 
   6   9   1        4.00       15.00     19.32 o 
   7   9   1        0.10       11.91     16.29 o 
   8   9   1        1.47       19.46     18.44 o 
   9   9   1      312.10      303.67     18.79 o 
  10   9   1      820.89      789.85     37.46 o 
  -9  10   1        0.67       11.01     17.65 o 
  -8  10   1      211.36      212.09     22.06 o 
  -7  10   1        5.23       26.44     19.02 o 
  -6  10   1       20.57       23.42     22.43 o 
  -5  10   1       20.15       37.52     25.21 o 
  -4  10   1       26.21       23.67     24.97 o 
  -3  10   1      557.79      517.66     22.79 o 
  -2  10   1        0.05        1.65     19.40 o 
  -1  10   1       19.73       40.19     24.19 o 
   0  10   1      613.43      602.07     30.92 o 
   1  10   1      254.46      258.47     26.60 o 
   2  10   1        2.24        8.38     16.59 o 
   3  10   1        0.64        1.89     19.73 o 
   4  10   1       95.41       96.95     21.46 o 
   5  10   1        3.04        9.61     20.08 o 
   6  10   1        0.06       13.91     19.32 o 
   7  10   1       10.00       18.87     18.92 o 
   8  10   1        7.18       19.45     22.37 o 
   9  10   1       37.80       56.05     21.12 o 
  -8  11   1        3.08        4.36     28.83 o 
  -7  11   1       63.12       46.67     22.34 o 
  -6  11   1      101.60       97.22     27.70 o 
  -5  11   1        7.26        7.75     22.65 o 
  -4  11   1        3.83       19.26     20.54 o 
  -3  11   1        4.89        4.86     20.84 o 
  -2  11   1        3.56       15.87     20.65 o 
  -1  11   1      452.41      503.77     31.86 o 
   0  11   1       40.92       47.89     25.71 o 
   1  11   1       26.14       21.53     25.61 o 
   2  11   1       58.73       66.93     21.43 o 
   3  11   1      143.28      131.30     19.29 o 
   4  11   1      149.40      174.16     28.95 o 
   5  11   1        0.07       21.00     22.62 o 
   6  11   1       43.48       60.14     28.43 o 
   7  11   1       38.36       31.84     20.52 o 
   8  11   1        0.15       -7.08     32.06 o 
  -6  12   1        2.42      -10.96     23.52 o 
  -5  12   1       96.84      101.41     20.72 o 
  -4  12   1        2.07       15.81     22.05 o 
  -3  12   1       60.93       77.87     22.94 o 
  -2  12   1       15.47       17.73     20.89 o 
  -1  12   1      396.31      390.80     32.21 o 
   0  12   1       69.67       79.26     28.13 o 
   1  12   1      213.97      204.17     28.16 o 
   2  12   1       26.93       45.49     21.60 o 
   3  12   1       18.53       21.29     21.01 o 
   4  12   1      119.33      101.05     22.15 o 
   5  12   1        6.37       20.52     21.43 o 
   6  12   1       62.90       58.79     43.56 o 
  -2  13   1        1.15       -7.48     22.98 o 
  -1  13   1        4.81       16.06     22.99 o 
   0  13   1       82.12      106.20     30.35 o 
   1  13   1        2.06       19.30     20.34 o 
   2  13   1        3.28        0.93     21.61 o 
 -14   0   2        0.96       26.82     21.03 o 
 -12   0   2      627.05      587.66     35.65 o 
 -10   0   2        0.85        1.13     14.08 o 
  -8   0   2      290.72      287.56     19.05 o 
  -6   0   2      621.96      679.55     32.04 o 
  -4   0   2     3494.72     3456.89     77.17 o 
  -2   0   2      178.10      143.36     31.80 o 
   2   0   2      969.48      909.97     46.11 o 
   4   0   2     1523.45     1460.83     65.66 o 
   6   0   2     2988.01     2836.63    113.02 o 
   8   0   2      698.13      777.44     45.10 o 
  10   0   2       24.35       34.40     18.34 o 
  12   0   2       38.58       36.23     15.92 o 
  14   0   2       62.75       61.67     20.78 o 
 -14   1   2        4.58       17.50     13.52 o 
 -13   1   2      161.59      160.20     13.64 o 
 -12   1   2       20.70       15.48     10.74 o 
 -11   1   2        0.95       13.08     11.10 o 
 -10   1   2      143.57      144.70     13.99 o 
  -9   1   2      124.83      135.01     13.34 o 
  -8   1   2      554.52      610.10     16.71 o 
  -7   1   2      123.86      123.06     14.01 o 
  -6   1   2       10.21       11.29     12.51 o 
  -5   1   2      290.88      288.33     15.24 o 
  -4   1   2      232.75      200.80     18.02 o 
  -3   1   2      702.16      642.82     21.47 o 
  -2   1   2      242.28      229.47     19.59 o 
  -1   1   2     2404.43     2073.03     85.47 o 
   1   1   2     2774.96     2467.00     83.79 o 
   2   1   2     2803.17     2593.59     42.79 o 
   3   1   2    16560.56    16017.35    301.61 o 
   4   1   2      394.64      373.00     19.59 o 
   5   1   2      564.93      566.06     21.07 o 
   6   1   2     1244.76     1242.29     52.20 o 
   7   1   2      155.20      165.65     13.38 o 
   8   1   2      416.35      416.41     14.53 o 
   9   1   2      222.76      210.48     14.78 o 
  10   1   2       11.03       21.32     10.53 o 
  11   1   2       83.04      110.09     13.53 o 
  12   1   2        0.15        3.84     12.05 o 
  13   1   2        4.40        5.58     12.74 o 
  14   1   2       68.83       64.31     16.12 o 
 -14   2   2        7.94       13.55     13.53 o 
 -13   2   2        0.53        5.02     14.42 o 
 -12   2   2       24.36       27.79     13.76 o 
 -11   2   2       19.48       20.20     12.68 o 
 -10   2   2       62.94       67.51     16.22 o 
  -9   2   2       11.57       20.07     15.69 o 
  -8   2   2       22.58       31.27     15.99 o 
  -7   2   2       25.30       30.62     15.61 o 
  -6   2   2       13.04        4.43     13.14 o 
  -5   2   2       21.86       16.52     13.08 o 
  -4   2   2        0.16        0.24     13.36 o 
  -3   2   2     1111.59     1062.91     31.00 o 
  -2   2   2     4001.72     3679.43     71.71 o 
  -1   2   2     2724.46     2396.85     81.71 o 
   0   2   2      268.21      262.19     47.64 o 
   1   2   2    17538.80    16959.73    754.85 o 
   2   2   2    25194.27    26578.00    441.86 o 
   3   2   2    29873.77    32382.91    615.63 o 
   4   2   2     2720.14     2573.67     33.96 o 
   5   2   2      166.75      151.19     17.26 o 
   6   2   2     1156.41     1188.81     23.76 o 
   7   2   2       60.59       77.06     13.67 o 
   8   2   2       71.98       71.82     12.15 o 
   9   2   2      115.23       94.55     11.65 o 
  10   2   2        0.10       -5.12     12.67 o 
  11   2   2      127.47      115.80     14.49 o 
  12   2   2       56.02       49.35     14.21 o 
  13   2   2      110.51      128.31     14.58 o 
  14   2   2        3.98        3.88     14.59 o 
 -14   3   2        0.33        5.64     15.64 o 
 -13   3   2      117.29      136.08     17.61 o 
 -12   3   2       99.48       89.15     15.05 o 
 -11   3   2      141.75      143.73     14.80 o 
 -10   3   2       35.67       46.87     11.24 o 
  -9   3   2      183.76      164.66     16.56 o 
  -8   3   2       11.40       15.46     13.75 o 
  -7   3   2       36.76       40.37     14.18 o 
  -6   3   2       37.74       49.15     13.12 o 
  -5   3   2      198.52      219.07     13.51 o 
  -4   3   2     1516.86     1566.05     32.35 o 
  -3   3   2       17.54       28.72     16.28 o 
  -2   3   2       71.06       55.24     21.84 o 
  -1   3   2     1447.51     1286.68     60.95 o 
   0   3   2     2051.55     1872.95     75.06 o 
   1   3   2      803.65      733.15     43.90 o 
   2   3   2      580.20      598.78     28.05 o 
   3   3   2      540.60      565.54     22.40 o 
   4   3   2      274.11      252.44     17.97 o 
   5   3   2     2994.78     3064.32     31.94 o 
   6   3   2     1690.98     1680.34     27.67 o 
   7   3   2      983.41      976.64     28.92 o 
   8   3   2     1725.08     1747.52     55.21 o 
   9   3   2      366.28      364.23     17.97 o 
  10   3   2        5.01       -3.49     16.82 o 
  11   3   2      104.10      104.88     15.74 o 
  12   3   2      148.13      157.89     13.68 o 
  13   3   2       14.75        3.71     13.34 o 
 -14   4   2       27.11        7.05     28.72 o 
 -13   4   2        0.19       14.64     16.52 o 
 -12   4   2       49.80       66.01     19.10 o 
 -11   4   2       26.78       17.58     14.45 o 
 -10   4   2       33.57       45.33     14.42 o 
  -9   4   2      248.08      239.65     14.70 o 
  -8   4   2       26.58       24.76     12.05 o 
  -7   4   2      120.27      109.52     11.93 o 
  -6   4   2      247.20      259.24     13.94 o 
  -5   4   2      245.65      255.01     15.73 o 
  -4   4   2      244.28      241.87     17.69 o 
  -3   4   2     1113.42     1196.22     32.39 o 
  -2   4   2     2599.21     2539.84     85.00 o 
  -1   4   2        4.11        6.39     20.82 o 
   0   4   2      767.56      708.50     62.08 o 
   1   4   2       36.38       39.86     24.23 o 
   2   4   2      404.63      386.15     24.80 o 
   3   4   2      519.27      578.82     23.48 o 
   4   4   2     6939.34     7386.95     79.42 o 
   5   4   2     2006.02     2128.54     48.46 o 
   6   4   2      303.81      298.11     15.23 o 
   7   4   2      129.62      126.20     14.47 o 
   8   4   2       42.09       46.83     12.55 o 
   9   4   2       30.00       36.44     14.57 o 
  10   4   2       79.96       74.61     17.22 o 
  11   4   2      136.99      137.73     14.17 o 
  12   4   2       12.50       18.85     15.81 o 
  13   4   2      589.64      513.65     19.14 o 
 -13   5   2       28.03       39.79     18.94 o 
 -12   5   2       31.79       37.84     19.09 o 
 -11   5   2       65.80       75.33     15.65 o 
 -10   5   2      816.35      830.79     21.03 o 
  -9   5   2     1525.07     1568.43     30.64 o 
  -8   5   2      757.64      794.58     32.83 o 
  -7   5   2       66.91       62.59     14.09 o 
  -6   5   2      181.83      181.34     14.12 o 
  -5   5   2      492.18      512.90     18.78 o 
  -4   5   2      204.69      204.34     18.33 o 
  -3   5   2      136.22      115.15     20.80 o 
  -2   5   2      195.16      222.19     27.39 o 
  -1   5   2     1627.47     1647.78     48.59 o 
   0   5   2      776.69      788.84     42.23 o 
   1   5   2        0.44       11.39     18.20 o 
   2   5   2       99.79      110.56     17.42 o 
   3   5   2     4277.71     4549.71     69.46 o 
   4   5   2      682.64      700.16     25.15 o 
   5   5   2     2028.02     2035.82     33.64 o 
   6   5   2       63.51       73.78     12.11 o 
   7   5   2       72.49       79.34     14.85 o 
   8   5   2       94.68       97.43     11.50 o 
   9   5   2      299.94      300.93     17.33 o 
  10   5   2      110.53      122.25     17.52 o 
  11   5   2      738.34      720.18     30.74 o 
  12   5   2      169.61      148.24     16.34 o 
  13   5   2      113.19      104.52     17.57 o 
 -13   6   2       14.95       21.48     18.15 o 
 -12   6   2       39.79       43.60     18.97 o 
 -11   6   2      222.31      228.03     17.34 o 
 -10   6   2        0.33        6.67     15.30 o 
  -9   6   2      327.10      336.75     15.44 o 
  -8   6   2      357.46      369.76     16.53 o 
  -7   6   2       60.01       56.70     14.75 o 
  -6   6   2      126.45      119.62     20.38 o 
  -5   6   2      182.08      198.53     18.37 o 
  -4   6   2      454.79      494.51     23.52 o 
  -3   6   2       40.88       30.37     15.93 o 
  -2   6   2      153.21      164.42     21.81 o 
  -1   6   2      285.12      290.17     24.34 o 
   0   6   2       55.78       53.91     23.35 o 
   1   6   2      437.18      467.31     42.17 o 
   2   6   2        5.22       15.99     19.89 o 
   3   6   2      374.92      365.49     20.39 o 
   4   6   2        8.71       18.86     15.59 o 
   5   6   2      237.46      239.59     18.68 o 
   6   6   2        5.24        7.00     16.76 o 
   7   6   2     1188.58     1124.26     34.38 o 
   8   6   2       57.62       48.00     14.47 o 
   9   6   2      439.32      454.88     16.07 o 
  10   6   2      234.78      238.63     17.47 o 
  11   6   2        5.79       16.17     16.15 o 
  12   6   2      142.34      148.00     16.80 o 
 -12   7   2       44.48       39.81     15.91 o 
 -11   7   2       21.31       14.21     15.67 o 
 -10   7   2       44.41       51.98     13.07 o 
  -9   7   2       26.39       32.74     12.24 o 
  -8   7   2      523.23      491.96     18.28 o 
  -7   7   2      203.50      191.74     20.71 o 
  -6   7   2        3.10       20.38     18.92 o 
  -5   7   2      109.73      138.17     18.25 o 
  -4   7   2      865.73      885.63     28.15 o 
  -3   7   2       17.63       19.94     18.51 o 
  -2   7   2       70.43       64.98     16.76 o 
  -1   7   2       57.55       57.37     19.29 o 
   0   7   2       34.43       30.42     21.97 o 
   1   7   2      156.91      191.94     35.46 o 
   2   7   2      211.46      226.67     22.42 o 
   3   7   2     1006.80     1055.24     26.61 o 
   4   7   2       88.90       84.62     14.41 o 
   5   7   2       67.70       74.38     18.25 o 
   6   7   2       64.93       61.30     13.00 o 
   7   7   2      764.12      779.70     32.55 o 
   8   7   2      982.49      961.64     28.07 o 
   9   7   2        0.04       -2.31     15.32 o 
  10   7   2       18.34       23.71     20.99 o 
  11   7   2       61.86       67.52     21.84 o 
  12   7   2      111.78      124.26     20.65 o 
 -11   8   2        0.64       11.66     15.00 o 
 -10   8   2       25.07       31.91     13.66 o 
  -9   8   2        6.24        5.85     13.41 o 
  -8   8   2       51.20       73.56     14.23 o 
  -7   8   2      999.43      911.36     29.17 o 
  -6   8   2     1566.62     1584.17     35.72 o 
  -5   8   2      346.63      347.85     20.56 o 
  -4   8   2       12.26       27.67     19.69 o 
  -3   8   2       46.11       54.08     24.74 o 
  -2   8   2      158.59      155.50     19.23 o 
  -1   8   2       74.28       75.53     19.56 o 
   0   8   2      699.67      801.79     52.57 o 
   1   8   2      175.85      192.79     28.64 o 
   2   8   2       97.86      115.32     38.01 o 
   3   8   2      279.97      288.85     21.79 o 
   4   8   2        8.43        5.46     15.37 o 
   5   8   2      243.91      260.65     23.80 o 
   6   8   2       14.59       20.03     16.65 o 
   7   8   2      101.24      104.17     20.60 o 
   8   8   2      683.67      693.86     20.02 o 
   9   8   2        0.65        5.28     18.36 o 
  10   8   2       12.51       22.93     17.81 o 
  11   8   2        3.59       14.74     19.17 o 
 -10   9   2        3.95        6.89     15.08 o 
  -9   9   2       75.53       70.91     15.04 o 
  -8   9   2       26.52       29.91     14.44 o 
  -7   9   2       27.23       35.97     17.48 o 
  -6   9   2      230.95      232.41     21.71 o 
  -5   9   2      634.17      621.56     43.31 o 
  -4   9   2      833.17      847.83     33.19 o 
  -3   9   2      381.96      432.37     24.25 o 
  -2   9   2       89.37       88.02     20.18 o 
  -1   9   2      255.79      261.45     26.52 o 
   0   9   2        4.79       20.09     18.47 o 
   1   9   2      144.37      196.93     25.59 o 
   2   9   2      353.65      362.17     41.72 o 
   3   9   2      522.03      529.65     29.90 o 
   4   9   2        0.16        0.89     16.77 o 
   5   9   2      234.27      254.78     21.48 o 
   6   9   2        4.25       15.46     17.04 o 
   7   9   2      147.58      160.72     24.07 o 
   8   9   2       66.95       64.79     19.11 o 
   9   9   2      209.73      224.14     19.51 o 
  10   9   2      329.55      302.59     21.99 o 
  -9  10   2        9.85       21.89     17.30 o 
  -8  10   2       26.73       21.43     21.13 o 
  -7  10   2        2.94        3.74     16.46 o 
  -6  10   2       19.26       20.09     26.46 o 
  -5  10   2      395.51      372.07     25.74 o 
  -4  10   2      163.15      162.92     21.57 o 
  -3  10   2        1.67        4.15     16.19 o 
  -2  10   2      225.77      244.65     22.47 o 
  -1  10   2     1012.04     1026.73     36.02 o 
   0  10   2      924.64      976.22     32.31 o 
   1  10   2      252.07      234.48     21.55 o 
   2  10   2       12.79        3.61     19.43 o 
   3  10   2       56.06       45.97     23.96 o 
   4  10   2       69.51       72.72     18.41 o 
   5  10   2        0.18        0.23     20.99 o 
   6  10   2       51.88       48.89     21.67 o 
   7  10   2       70.20       80.57     20.71 o 
   8  10   2      195.44      200.68     22.37 o 
   9  10   2       37.79       39.97     16.61 o 
  -8  11   2        2.09       13.11     23.99 o 
  -7  11   2       10.63        8.05     28.44 o 
  -6  11   2        1.01       30.09     28.60 o 
  -5  11   2       60.97       55.07     20.63 o 
  -4  11   2       49.54       65.00     22.37 o 
  -3  11   2      146.91      127.98     23.18 o 
  -2  11   2       37.10       39.51     21.96 o 
  -1  11   2      194.88      196.01     28.57 o 
   0  11   2       14.97       14.38     21.62 o 
   1  11   2      287.31      265.43     29.05 o 
   2  11   2      210.83      209.73     24.15 o 
   3  11   2       31.59       22.13     18.76 o 
   4  11   2        0.18       14.70     26.80 o 
   5  11   2       20.93       33.55     27.73 o 
   6  11   2        1.03       17.87     21.91 o 
   7  11   2        0.01        9.47     20.56 o 
  -6  12   2        1.89       13.08     23.98 o 
  -5  12   2       44.79       55.27     23.92 o 
  -4  12   2        0.04       10.51     19.89 o 
  -3  12   2       16.33       27.19     22.65 o 
  -2  12   2        0.04       20.29     21.53 o 
  -1  12   2      175.64      161.10     21.28 o 
   0  12   2        1.51        2.32     22.54 o 
   1  12   2       29.49       31.57     26.23 o 
   2  12   2        8.37        5.37     20.93 o 
   3  12   2       15.96       12.21     21.60 o 
   4  12   2       61.09       57.88     19.95 o 
   5  12   2       14.82       -1.25     29.32 o 
  -2  13   2       15.55       15.78     20.72 o 
  -1  13   2       45.31       34.19     23.85 o 
   0  13   2       16.19       21.32     28.77 o 
   1  13   2       30.27       24.12     22.52 o 
   2  13   2        4.38       10.71     23.98 o 
 -13   0   3       84.82       83.32     20.54 o 
 -11   0   3      166.12      155.49     18.10 o 
  -9   0   3      391.22      383.26     61.11 o 
  -7   0   3      159.05      175.78     18.20 o 
  -5   0   3      253.91      258.32     23.86 o 
  -3   0   3       54.17       65.68     28.33 o 
  -1   0   3    42377.98    44556.25    398.10 o 
   1   0   3     3881.71     3428.44     79.82 o 
   3   0   3     4245.53     3925.76    127.94 o 
   5   0   3       88.38       88.38     22.87 o 
   7   0   3      797.01      815.70     31.23 o 
   9   0   3       39.98       35.40     16.35 o 
  11   0   3       81.81       76.74     19.47 o 
  13   0   3        0.03        3.21     15.65 o 
 -14   1   3       62.72       63.86     12.28 o 
 -13   1   3        0.28        5.48     12.48 o 
 -12   1   3      149.19      151.24     12.72 o 
 -11   1   3      110.32      110.51     12.11 o 
 -10   1   3       37.02       38.16     12.18 o 
  -9   1   3       56.56       59.11     12.56 o 
  -8   1   3       25.51       33.53     12.81 o 
  -7   1   3      122.99      123.52     13.01 o 
  -6   1   3       14.25       31.51     11.59 o 
  -5   1   3       47.61       54.68     14.56 o 
  -4   1   3      942.14      922.51     24.91 o 
  -3   1   3      238.61      233.96     16.00 o 
  -2   1   3      597.19      544.70     24.74 o 
  -1   1   3    12671.00    11536.08    328.50 o 
   0   1   3      409.06      353.10     47.00 o 
   1   1   3      774.52      722.50     36.71 o 
   2   1   3    38544.58    41935.33   1324.43 o 
   3   1   3      702.62      664.37     24.67 o 
   4   1   3     2045.43     1989.98     48.54 o 
   5   1   3      484.75      457.14     17.31 o 
   6   1   3      331.91      351.78     16.02 o 
   7   1   3      140.99      150.61     13.21 o 
   8   1   3        2.10       17.09     13.05 o 
   9   1   3       67.90       73.76     12.74 o 
  10   1   3      289.98      287.20     17.23 o 
  11   1   3       15.49       13.84     13.43 o 
  12   1   3        0.14        6.10     13.49 o 
  13   1   3       10.49        8.63     14.66 o 
  14   1   3        2.00        5.56     13.69 o 
 -14   2   3       31.41       28.58     13.21 o 
 -13   2   3      140.75      122.28     14.61 o 
 -12   2   3       12.06       23.47     13.79 o 
 -11   2   3        0.07       -4.55     12.59 o 
 -10   2   3       59.24       50.94     14.39 o 
  -9   2   3        6.49       20.42     11.84 o 
  -8   2   3     1149.13     1165.58     23.37 o 
  -7   2   3      583.99      587.47     26.68 o 
  -6   2   3      757.98      800.25     22.88 o 
  -5   2   3      427.08      402.47     17.37 o 
  -4   2   3      424.90      367.13     17.46 o 
  -3   2   3      276.14      235.85     19.96 o 
  -2   2   3      469.61      442.15     29.11 o 
  -1   2   3     2696.95     2683.52     89.98 o 
   0   2   3      602.64      546.63     61.62 o 
   1   2   3     3285.30     3083.80    115.15 o 
   2   2   3     3601.01     3360.40     70.22 o 
   3   2   3       10.26        9.37     13.92 o 
   4   2   3     5511.63     5271.96     72.13 o 
   5   2   3     2133.97     2000.66     30.14 o 
   6   2   3     2267.39     2112.28     40.23 o 
   7   2   3       50.61       64.24     14.56 o 
   8   2   3      228.89      217.36     13.20 o 
   9   2   3       10.92       15.97     15.43 o 
  10   2   3      228.85      225.74     14.59 o 
  11   2   3      151.39      155.33     13.93 o 
  12   2   3        7.19        4.24     17.15 o 
  13   2   3        4.49       29.67     15.85 o 
 -14   3   3       50.25       63.49     16.88 o 
 -13   3   3      188.88      207.49     16.97 o 
 -12   3   3       10.41       12.53     13.56 o 
 -11   3   3       57.42       58.26     13.85 o 
 -10   3   3        0.80        9.24     12.65 o 
  -9   3   3        0.99       -1.51     12.96 o 
  -8   3   3      694.85      738.83     19.18 o 
  -7   3   3      145.50      128.41     16.15 o 
  -6   3   3      130.15      129.95     13.81 o 
  -5   3   3      125.88      136.78     14.09 o 
  -4   3   3     4334.71     4476.13     61.46 o 
  -3   3   3       60.78       58.65     18.88 o 
  -2   3   3      435.17      398.14     27.19 o 
  -1   3   3     2832.65     2463.87     68.84 o 
   0   3   3       29.56       25.53     30.94 o 
   1   3   3      185.00      196.82     36.00 o 
   2   3   3      373.14      334.39     23.68 o 
   3   3   3       20.64        9.58     17.30 o 
   4   3   3      138.22      128.61     14.56 o 
   5   3   3     2542.38     2640.32     35.93 o 
   6   3   3      285.99      295.40     17.13 o 
   7   3   3      349.82      362.57     17.55 o 
   8   3   3      490.56      468.05     16.94 o 
   9   3   3      290.93      272.28     14.33 o 
  10   3   3        3.63        8.75     17.30 o 
  11   3   3        3.39       24.29     15.17 o 
  12   3   3        0.31       12.34     13.60 o 
  13   3   3      107.69       87.68     18.20 o 
 -14   4   3        2.37       -4.70     20.27 o 
 -13   4   3      134.57      140.62     19.40 o 
 -12   4   3       45.78       39.80     16.71 o 
 -11   4   3      150.98      160.00     13.80 o 
 -10   4   3       15.47       14.68     13.84 o 
  -9   4   3      308.26      316.82     16.87 o 
  -8   4   3      124.10      132.89     12.97 o 
  -7   4   3        0.77        7.25     11.15 o 
  -6   4   3       74.05       65.94     12.74 o 
  -5   4   3        5.66        9.26     13.75 o 
  -4   4   3      201.93      222.13     17.41 o 
  -3   4   3      214.49      212.08     21.04 o 
  -2   4   3      711.98      681.11     38.97 o 
  -1   4   3      646.75      618.90     36.15 o 
   0   4   3     2682.88     2467.56    107.80 o 
   1   4   3      741.96      775.87     41.40 o 
   2   4   3     1761.83     1759.01     40.03 o 
   3   4   3     1083.60     1059.56     47.18 o 
   4   4   3     3309.16     3395.11     44.98 o 
   5   4   3        9.59        8.30     10.78 o 
   6   4   3      154.30      161.65     13.97 o 
   7   4   3      372.70      356.78     18.07 o 
   8   4   3      413.05      400.99     16.14 o 
   9   4   3      588.72      587.76     20.90 o 
  10   4   3       15.75       15.67     15.38 o 
  11   4   3        4.92        6.52     13.86 o 
  12   4   3       16.54       14.88     14.13 o 
  13   4   3      109.63       78.63     15.88 o 
 -13   5   3        4.93        4.71     16.65 o 
 -12   5   3        0.01        0.74     13.50 o 
 -11   5   3        1.16       -1.81     14.89 o 
 -10   5   3       95.44       94.24     15.64 o 
  -9   5   3      173.50      190.82     14.93 o 
  -8   5   3      629.93      633.09     17.06 o 
  -7   5   3        0.12       14.65     14.07 o 
  -6   5   3        1.11        3.37     11.28 o 
  -5   5   3      137.42      144.25     15.40 o 
  -4   5   3      834.94      819.22     25.33 o 
  -3   5   3      382.64      388.48     23.90 o 
  -2   5   3      363.39      472.21     33.40 o 
  -1   5   3      780.50      799.32     35.61 o 
   0   5   3     1896.43     1802.99     87.88 o 
   1   5   3     1493.21     1389.94     47.95 o 
   2   5   3      646.30      709.39     25.76 o 
   3   5   3      750.84      711.90     23.97 o 
   4   5   3      111.13      116.68     16.68 o 
   5   5   3      152.72      163.28     19.71 o 
   6   5   3       67.89       85.40     13.97 o 
   7   5   3       34.11       32.90     11.80 o 
   8   5   3       14.22       14.65     11.87 o 
   9   5   3        9.75        3.86     16.50 o 
  10   5   3      197.51      179.95     14.17 o 
  11   5   3      109.53       94.48     15.91 o 
  12   5   3      204.19      185.58     17.29 o 
  13   5   3       25.78       13.75     26.84 o 
 -13   6   3       21.72       13.76     20.32 o 
 -12   6   3      103.07       98.21     18.59 o 
 -11   6   3      350.15      347.00     17.83 o 
 -10   6   3      299.24      282.86     16.82 o 
  -9   6   3      732.48      727.87     18.07 o 
  -8   6   3      307.75      313.63     14.84 o 
  -7   6   3      386.63      393.64     16.94 o 
  -6   6   3       13.30       17.74     15.01 o 
  -5   6   3       33.38       34.28     18.42 o 
  -4   6   3      836.16      800.61     26.99 o 
  -3   6   3      810.60      853.51     35.54 o 
  -2   6   3     1048.71     1075.11     33.21 o 
  -1   6   3       65.47       72.90     20.03 o 
   0   6   3      832.57      806.86     32.42 o 
   1   6   3      256.34      297.48     38.29 o 
   2   6   3        1.58        1.51     19.67 o 
   3   6   3       30.19       27.76     14.63 o 
   4   6   3      227.40      218.77     18.51 o 
   5   6   3       96.00       95.49     17.46 o 
   6   6   3        5.10       -5.66     16.48 o 
   7   6   3      225.19      191.47     16.67 o 
   8   6   3       54.10       67.84     14.99 o 
   9   6   3       57.14       45.28     13.76 o 
  10   6   3      181.24      177.67     16.30 o 
  11   6   3       51.46       42.44     18.16 o 
  12   6   3        7.91        9.65     12.90 o 
 -12   7   3        5.68       22.15     17.47 o 
 -11   7   3       48.58       51.52     13.92 o 
 -10   7   3        2.66        5.56     12.73 o 
  -9   7   3      116.13      118.96     15.70 o 
  -8   7   3     2226.13     2303.85     39.18 o 
  -7   7   3      431.94      392.30     21.17 o 
  -6   7   3      156.34      176.01     18.05 o 
  -5   7   3       20.19        9.65     19.29 o 
  -4   7   3      152.79      157.33     18.59 o 
  -3   7   3        1.74       14.94     18.91 o 
  -2   7   3      303.58      286.71     23.03 o 
  -1   7   3      355.81      369.99     28.87 o 
   0   7   3      107.36      104.46     23.83 o 
   1   7   3      178.36      213.62     37.14 o 
   2   7   3        6.12        7.14     22.09 o 
   3   7   3      374.01      424.42     27.62 o 
   4   7   3      492.93      508.34     22.58 o 
   5   7   3       14.90        0.60     13.60 o 
   6   7   3       88.52      100.98     19.48 o 
   7   7   3     1316.55     1316.37     35.58 o 
   8   7   3      128.37      121.00     17.25 o 
   9   7   3       38.06       39.73     18.55 o 
  10   7   3       22.05       39.60     19.41 o 
  11   7   3        3.89       17.70     19.71 o 
 -11   8   3        1.50        8.53     14.47 o 
 -10   8   3        1.16       17.75     17.36 o 
  -9   8   3      198.82      200.86     16.18 o 
  -8   8   3      188.65      167.18     15.18 o 
  -7   8   3      254.50      239.07     21.75 o 
  -6   8   3      272.88      295.81     23.13 o 
  -5   8   3       12.59       28.72     19.32 o 
  -4   8   3       48.33       46.63     25.05 o 
  -3   8   3      984.48     1046.17     33.10 o 
  -2   8   3      602.05      628.89     27.34 o 
  -1   8   3       38.27       38.41     24.48 o 
   0   8   3       45.43       31.46     24.03 o 
   1   8   3      236.90      274.28     27.69 o 
   2   8   3        0.01        8.34     35.91 o 
   3   8   3       41.47       34.99     17.36 o 
   4   8   3      233.30      247.00     19.31 o 
   5   8   3        3.05       -3.66     16.05 o 
   6   8   3       49.08       29.74     14.00 o 
   7   8   3       33.74       66.23     19.99 o 
   8   8   3       35.23       46.64     16.07 o 
   9   8   3       19.38       42.40     18.17 o 
  10   8   3       88.71       99.95     17.39 o 
  11   8   3        0.40        7.68     29.76 o 
 -10   9   3       14.60       20.86     18.23 o 
  -9   9   3       15.62       22.67     13.39 o 
  -8   9   3       26.13       33.48     15.62 o 
  -7   9   3      269.95      280.35     22.13 o 
  -6   9   3        7.41        5.56     17.02 o 
  -5   9   3      130.81      120.87     25.83 o 
  -4   9   3     1095.51     1148.21     37.47 o 
  -3   9   3      123.30      111.96     18.26 o 
  -2   9   3      756.70      787.38     43.49 o 
  -1   9   3      501.62      507.92     26.53 o 
   0   9   3      427.31      437.72     28.45 o 
   1   9   3       30.36       48.53     22.08 o 
   2   9   3      229.68      236.14     38.97 o 
   3   9   3        2.43       12.28     22.93 o 
   4   9   3        0.71       10.79     14.69 o 
   5   9   3        9.91       10.45     18.80 o 
   6   9   3      123.71      115.63     17.47 o 
   7   9   3       15.85       -0.93     20.12 o 
   8   9   3       54.23       62.35     16.87 o 
   9   9   3      127.36      129.88     19.24 o 
  10   9   3      187.66      167.16     20.44 o 
  -9  10   3        4.93       11.34     17.04 o 
  -8  10   3        4.16       -2.45     21.21 o 
  -7  10   3       35.52       40.64     18.30 o 
  -6  10   3      149.41      137.07     23.83 o 
  -5  10   3        0.61       21.61     24.65 o 
  -4  10   3       12.04       27.61     20.29 o 
  -3  10   3      369.08      383.70     25.10 o 
  -2  10   3       48.09       51.69     17.33 o 
  -1  10   3        8.65        3.67     22.37 o 
   0  10   3       15.14       29.91     23.72 o 
   1  10   3     1108.81     1022.36     49.16 o 
   2  10   3        0.23       20.06     18.73 o 
   3  10   3        1.28       13.34     18.38 o 
   4  10   3        6.38       20.27     23.94 o 
   5  10   3       25.66       22.45     20.97 o 
   6  10   3       74.01       57.53     18.10 o 
   7  10   3       45.32       44.06     19.16 o 
   8  10   3        1.54       12.67     19.79 o 
   9  10   3        8.51       49.84     45.20 o 
  -8  11   3       22.75       16.82     23.76 o 
  -7  11   3        2.91        8.11     24.07 o 
  -6  11   3        4.14        0.19     27.77 o 
  -5  11   3      254.78      270.92     27.14 o 
  -4  11   3       94.15       86.14     23.62 o 
  -3  11   3       14.59       22.83     18.19 o 
  -2  11   3       61.77       69.72     20.76 o 
  -1  11   3      366.69      351.58     26.82 o 
   0  11   3        1.56        0.99     26.49 o 
   1  11   3      152.93      166.57     40.07 o 
   2  11   3       21.71       14.72     18.89 o 
   3  11   3        0.02        5.30     19.62 o 
   4  11   3        0.59        1.84     20.70 o 
   5  11   3      140.08      171.93     29.89 o 
   6  11   3       18.21        6.22     19.70 o 
   7  11   3       83.51       90.04     25.35 o 
  -6  12   3        2.73        9.80     24.14 o 
  -5  12   3       14.72       22.09     24.62 o 
  -4  12   3       26.18       18.14     23.51 o 
  -3  12   3       98.33       87.37     21.18 o 
  -2  12   3       28.70       42.99     23.56 o 
  -1  12   3      662.82      659.80     50.33 o 
   0  12   3      146.22      168.87     30.08 o 
   1  12   3       11.47       19.79     22.94 o 
   2  12   3        5.00        7.43     22.60 o 
   3  12   3       78.49       62.01     20.13 o 
   4  12   3       70.14       50.73     23.38 o 
   5  12   3       19.54       40.50     28.35 o 
  -2  13   3        6.33        1.76     24.98 o 
  -1  13   3       48.13       38.12     25.89 o 
   0  13   3       68.88       54.53     26.14 o 
   1  13   3      139.56      144.11     25.12 o 
 -14   0   4       27.37       27.91     20.82 o 
 -12   0   4      124.94      129.96     20.65 o 
 -10   0   4       11.49        9.30     14.03 o 
  -8   0   4        0.76        8.28     17.91 o 
  -6   0   4     3321.49     3551.15     99.94 o 
  -4   0   4       88.61       59.52     17.31 o 
  -2   0   4      694.32      560.65     32.01 o 
   0   0   4     4703.21     4386.08    179.25 o 
   2   0   4    11414.16    11588.16    778.28 o 
   4   0   4       55.30       84.41     22.73 o 
   6   0   4     5043.95     5063.40     93.51 o 
   8   0   4       34.04       38.22     18.25 o 
  10   0   4      171.13      193.94     17.67 o 
  12   0   4        0.00       -6.83     17.99 o 
 -14   1   4      130.09      116.02     12.90 o 
 -13   1   4      208.37      179.91     13.54 o 
 -12   1   4        0.53        3.90     11.79 o 
 -11   1   4       23.03       23.42     12.01 o 
 -10   1   4       51.19       72.45     13.18 o 
  -9   1   4      482.42      502.12     20.01 o 
  -8   1   4       36.71       48.41     11.92 o 
  -7   1   4     1240.52     1290.19     22.57 o 
  -6   1   4      391.00      403.27     16.84 o 
  -5   1   4      248.62      270.48     15.93 o 
  -4   1   4       42.67       40.08     13.43 o 
  -3   1   4     2381.49     2270.26     44.81 o 
  -2   1   4       81.36       77.65     14.97 o 
  -1   1   4     3260.35     2837.84    145.27 o 
   0   1   4     5854.43     5174.54    168.55 o 
   1   1   4      733.65      764.81     33.03 o 
   2   1   4      210.94      179.42     20.22 o 
   3   1   4     1407.79     1282.18     29.20 o 
   4   1   4      360.62      308.57     17.31 o 
   5   1   4      321.00      340.09     16.43 o 
   6   1   4      399.50      381.57     17.61 o 
   7   1   4      371.91      389.42     15.12 o 
   8   1   4      463.96      469.63     16.21 o 
   9   1   4      281.50      304.32     15.08 o 
  10   1   4       28.09       30.93     11.59 o 
  11   1   4       50.15       63.53     12.63 o 
  12   1   4        1.19        9.25     12.27 o 
  13   1   4       10.06       20.04     12.87 o 
 -14   2   4       10.58        6.74     13.90 o 
 -13   2   4       18.97       17.51     13.34 o 
 -12   2   4        3.33       15.90     14.65 o 
 -11   2   4        0.20       10.37     14.77 o 
 -10   2   4       10.66       -3.57     14.31 o 
  -9   2   4      186.93      179.72     14.00 o 
  -8   2   4      103.87      109.74     13.98 o 
  -7   2   4      106.58      103.93     14.56 o 
  -6   2   4        5.12       18.41     14.02 o 
  -5   2   4     1360.71     1448.30     29.83 o 
  -4   2   4      129.27      131.75     15.77 o 
  -3   2   4       58.90       50.04     15.57 o 
  -2   2   4     1908.61     1754.60     43.39 o 
  -1   2   4     6320.61     6122.10    124.44 o 
   0   2   4      287.42      314.73     45.53 o 
   1   2   4      860.71      751.88     46.13 o 
   2   2   4      544.99      531.48     27.16 o 
   3   2   4      615.77      629.74     22.41 o 
   4   2   4     1082.55     1175.71     37.70 o 
   5   2   4       94.85      110.58     15.98 o 
   6   2   4       38.96       47.23     12.45 o 
   7   2   4      225.42      212.49     15.92 o 
   8   2   4       11.18       16.11     12.68 o 
   9   2   4      193.00      190.49     15.66 o 
  10   2   4       56.34       56.72     14.19 o 
  11   2   4       22.79       26.48     14.17 o 
  12   2   4       72.97       79.77     14.70 o 
  13   2   4        0.13        5.60     13.60 o 
 -14   3   4      330.23      324.53     22.52 o 
 -13   3   4        0.72       12.26     14.83 o 
 -12   3   4       11.82       16.86     14.58 o 
 -11   3   4        2.27       18.36     13.28 o 
 -10   3   4       42.72       57.99     15.12 o 
  -9   3   4       52.80       47.98     15.58 o 
  -8   3   4       62.73       69.22     13.98 o 
  -7   3   4        3.62        5.74     14.82 o 
  -6   3   4      136.41      124.43     12.94 o 
  -5   3   4     4707.72     4885.29     45.66 o 
  -4   3   4      187.51      206.08     16.04 o 
  -3   3   4       87.02       98.07     15.89 o 
  -2   3   4      102.66      103.44     26.36 o 
  -1   3   4       54.58       63.34     39.68 o 
   0   3   4     3377.37     3179.35    181.55 o 
   1   3   4      358.59      310.78     34.55 o 
   2   3   4       90.00       77.04     18.90 o 
   3   3   4      902.16      885.53     29.02 o 
   4   3   4     1960.41     1998.48     38.23 o 
   5   3   4      278.76      280.36     15.74 o 
   6   3   4     1490.93     1559.83     38.68 o 
   7   3   4      415.12      412.25     16.11 o 
   8   3   4        0.54       -4.40     15.52 o 
   9   3   4      218.61      208.45     15.42 o 
  10   3   4      109.29      119.76     13.85 o 
  11   3   4      117.58      122.00     15.81 o 
  12   3   4      130.88      139.06     17.94 o 
  13   3   4       63.42       75.58     16.89 o 
 -14   4   4        6.82        5.68     23.95 o 
 -13   4   4       10.74       32.71     17.01 o 
 -12   4   4       23.51       13.07     15.79 o 
 -11   4   4       36.14       44.24     15.69 o 
 -10   4   4      117.39      126.25     16.97 o 
  -9   4   4       10.21       20.57     15.73 o 
  -8   4   4      557.53      584.41     16.41 o 
  -7   4   4       49.68       59.57     14.14 o 
  -6   4   4      254.75      280.16     16.15 o 
  -5   4   4      249.77      275.21     14.62 o 
  -4   4   4      306.68      329.24     21.00 o 
  -3   4   4       20.80       54.65     20.97 o 
  -2   4   4      540.60      525.17     35.27 o 
  -1   4   4      203.61      190.25     33.72 o 
   0   4   4      651.56      529.07     45.69 o 
   1   4   4     1649.61     1537.25     56.23 o 
   2   4   4        1.97        9.46     19.21 o 
   3   4   4      256.51      309.26     22.03 o 
   4   4   4     2310.19     2389.23     40.06 o 
   5   4   4      247.80      223.26     14.29 o 
   6   4   4        1.89        1.71     13.21 o 
   7   4   4      726.95      738.58     20.73 o 
   8   4   4      524.95      492.06     18.01 o 
   9   4   4      742.67      771.21     21.74 o 
  10   4   4        0.63       -2.07     13.73 o 
  11   4   4      412.81      402.28     23.05 o 
  12   4   4      105.48       97.71     15.34 o 
  13   4   4        0.75        8.67     17.28 o 
 -13   5   4      114.05      122.23     17.00 o 
 -12   5   4       74.80       81.92     16.26 o 
 -11   5   4       31.27       26.55     14.35 o 
 -10   5   4      315.73      287.86     17.17 o 
  -9   5   4      242.05      235.48     13.12 o 
  -8   5   4      191.06      181.80     14.12 o 
  -7   5   4       18.27       24.55     11.91 o 
  -6   5   4      586.28      605.82     18.20 o 
  -5   5   4      114.60      101.02     15.46 o 
  -4   5   4      336.30      304.13     20.63 o 
  -3   5   4      330.43      310.16     30.11 o 
  -2   5   4      469.83      481.38     29.55 o 
  -1   5   4       64.58       76.00     26.12 o 
   0   5   4      212.45      180.34     40.73 o 
   1   5   4      686.93      682.44     39.55 o 
   2   5   4       52.01       98.54     18.89 o 
   3   5   4       17.12       10.33     14.95 o 
   4   5   4        9.95       19.45     15.05 o 
   5   5   4      164.10      161.87     16.51 o 
   6   5   4      463.52      436.99     20.29 o 
   7   5   4       74.04       66.49     12.70 o 
   8   5   4       94.09       98.99     13.80 o 
   9   5   4       94.57       76.57     13.33 o 
  10   5   4       49.85       43.76     15.22 o 
  11   5   4      404.93      362.65     25.87 o 
  12   5   4       65.85       60.81     14.45 o 
 -13   6   4        8.93       10.41     20.13 o 
 -12   6   4       15.42       25.28     14.78 o 
 -11   6   4        3.03       15.83     16.91 o 
 -10   6   4      283.14      278.94     17.85 o 
  -9   6   4       95.80      119.72     11.60 o 
  -8   6   4      895.79      908.03     19.09 o 
  -7   6   4      205.47      209.49     15.08 o 
  -6   6   4       29.50       22.58     15.23 o 
  -5   6   4      289.05      272.88     17.70 o 
  -4   6   4        0.85        8.40     15.97 o 
  -3   6   4      223.80      201.12     28.14 o 
  -2   6   4      400.04      447.91     27.87 o 
  -1   6   4     1123.63     1138.79     74.56 o 
   0   6   4        0.01       11.80     41.50 o 
   1   6   4      231.04      240.68     28.30 o 
   2   6   4      412.13      456.42     30.91 o 
   3   6   4        3.42       23.06     17.44 o 
   4   6   4       39.24       44.21     14.23 o 
   5   6   4      198.83      180.97     18.18 o 
   6   6   4     1039.27     1007.91     24.61 o 
   7   6   4      296.40      305.06     18.20 o 
   8   6   4       57.16       59.87     15.11 o 
   9   6   4       77.48       66.54     17.41 o 
  10   6   4        7.47       15.10     14.50 o 
  11   6   4       31.59       55.93     13.73 o 
  12   6   4        0.38       -2.80     15.76 o 
 -12   7   4        1.06        1.18     19.12 o 
 -11   7   4       22.04       29.68     14.95 o 
 -10   7   4        2.64        5.87     13.60 o 
  -9   7   4       89.87       80.49     13.25 o 
  -8   7   4       19.18       33.84     14.09 o 
  -7   7   4      343.78      293.81     17.89 o 
  -6   7   4       23.69       26.11     16.09 o 
  -5   7   4     1441.84     1441.73     30.10 o 
  -4   7   4      476.91      486.23     31.50 o 
  -3   7   4      439.60      434.57     24.57 o 
  -2   7   4       16.21       22.15     17.32 o 
  -1   7   4        5.44        9.99     19.28 o 
   0   7   4      147.38      140.22     24.95 o 
   1   7   4      411.20      394.94     42.19 o 
   2   7   4      688.17      746.43     34.62 o 
   3   7   4      978.50     1022.24     46.65 o 
   4   7   4      109.83      114.90     20.87 o 
   5   7   4      121.02      143.47     16.71 o 
   6   7   4       26.03       27.34     16.67 o 
   7   7   4       52.45       51.27     15.68 o 
   8   7   4        0.70        9.83     15.16 o 
   9   7   4       16.39       28.40     14.95 o 
  10   7   4        0.01        7.52     18.58 o 
  11   7   4        1.68       -2.12     15.82 o 
 -11   8   4       37.15       35.95     13.58 o 
 -10   8   4        0.48       15.33     15.90 o 
  -9   8   4      111.43       97.57     13.34 o 
  -8   8   4        0.97        1.29     14.72 o 
  -7   8   4        0.09       -3.60     15.10 o 
  -6   8   4      124.33      116.35     16.34 o 
  -5   8   4      361.16      351.24     29.46 o 
  -4   8   4        2.44      -10.62     19.74 o 
  -3   8   4        1.13        5.95     18.09 o 
  -2   8   4      375.76      368.66     25.95 o 
  -1   8   4      240.18      264.94     27.98 o 
   0   8   4        0.09       -4.55     22.76 o 
   1   8   4      435.79      472.41     45.70 o 
   2   8   4        4.68       12.41     35.72 o 
   3   8   4      233.05      241.22     21.35 o 
   4   8   4       19.06       20.20     16.65 o 
   5   8   4        7.18        6.55     16.16 o 
   6   8   4      335.85      322.84     19.49 o 
   7   8   4      135.46      162.83     18.96 o 
   8   8   4       22.96       41.06     18.72 o 
   9   8   4       11.84        8.75     17.10 o 
  10   8   4       14.32       24.30     16.89 o 
 -10   9   4        1.24        1.91     18.44 o 
  -9   9   4       61.01       59.03     16.41 o 
  -8   9   4        1.20       -1.91     15.65 o 
  -7   9   4       26.17       30.32     16.17 o 
  -6   9   4      386.80      360.74     26.33 o 
  -5   9   4      573.41      521.11     29.61 o 
  -4   9   4       26.06       17.36     16.86 o 
  -3   9   4      362.30      392.29     25.24 o 
  -2   9   4       90.97      106.07     21.68 o 
  -1   9   4      168.69      181.69     28.32 o 
   0   9   4       61.93       69.43     26.72 o 
   1   9   4       42.94       40.30     19.31 o 
   2   9   4       99.30      136.79     37.55 o 
   3   9   4       77.86       70.08     23.95 o 
   4   9   4      174.01      152.11     18.25 o 
   5   9   4       22.10       25.13     16.77 o 
   6   9   4        0.51        7.47     20.07 o 
   7   9   4        5.55       11.45     22.34 o 
   8   9   4       64.16       52.64     19.65 o 
   9   9   4      570.64      596.81     32.30 o 
  -9  10   4       23.66       24.90     16.19 o 
  -8  10   4      253.73      235.36     20.63 o 
  -7  10   4        0.33        1.82     20.83 o 
  -6  10   4       46.13       40.49     25.62 o 
  -5  10   4      312.29      275.66     21.37 o 
  -4  10   4      127.64      113.17     17.93 o 
  -3  10   4       34.40       36.53     18.46 o 
  -2  10   4      303.95      306.04     23.16 o 
  -1  10   4      143.93      158.80     27.98 o 
   0  10   4       18.89       26.82     19.80 o 
   1  10   4      303.19      303.13     28.17 o 
   2  10   4        2.57       18.51     19.15 o 
   3  10   4       45.70       33.09     24.32 o 
   4  10   4       79.77       48.23     22.06 o 
   5  10   4       30.00       32.43     20.65 o 
   6  10   4      192.05      181.44     18.80 o 
   7  10   4        0.11        7.41     19.65 o 
   8  10   4        1.25        4.24     16.35 o 
  -8  11   4        2.50       32.63     37.16 o 
  -7  11   4       61.99       43.89     30.63 o 
  -6  11   4        0.22        2.70     23.56 o 
  -5  11   4       13.01        9.79     18.44 o 
  -4  11   4       18.97       21.36     22.09 o 
  -3  11   4       15.76       20.98     20.70 o 
  -2  11   4       19.02       11.26     19.56 o 
  -1  11   4       56.46       74.09     21.09 o 
   0  11   4       92.40       89.82     23.40 o 
   1  11   4      115.88      127.07     23.87 o 
   2  11   4      652.32      620.54     26.23 o 
   3  11   4      212.96      221.11     24.40 o 
   4  11   4       73.75       65.11     22.83 o 
   5  11   4        7.67       11.61     24.67 o 
   6  11   4       28.39       33.93     23.14 o 
   7  11   4        0.89       14.43     28.03 o 
  -5  12   4       29.16       34.59     23.75 o 
  -4  12   4      118.51      136.21     22.54 o 
  -3  12   4        9.36       14.22     24.88 o 
  -2  12   4      783.64      816.08     31.21 o 
  -1  12   4       35.04       40.80     25.13 o 
   0  12   4        3.76       13.96     22.65 o 
   1  12   4       84.72       63.65     29.45 o 
   2  12   4      301.49      306.82     23.73 o 
   3  12   4       36.28       41.97     20.23 o 
   4  12   4       30.99       32.67     23.54 o 
   5  12   4        0.00       12.50     28.72 o 
  -1  13   4       28.70       41.66     41.20 o 
   0  13   4       33.74       12.98     40.82 o 
 -13   0   5        9.86       29.84     20.50 o 
 -11   0   5      486.88      487.52     23.39 o 
  -9   0   5      372.46      356.89     20.02 o 
  -7   0   5       48.72       33.79     18.04 o 
  -5   0   5       10.10       23.18     16.65 o 
  -3   0   5      798.74      774.16     31.23 o 
  -1   0   5     2357.53     2179.84     92.24 o 
   1   0   5     1158.12     1062.67     61.79 o 
   3   0   5     7182.30     7317.54    361.53 o 
   5   0   5      989.99     1046.26     77.17 o 
   7   0   5     3872.24     3909.48     48.66 o 
   9   0   5      856.50      869.19     34.27 o 
  11   0   5       68.25       81.19     16.16 o 
  13   0   5        3.10       21.69     21.04 o 
 -14   1   5      172.91      172.28     14.10 o 
 -13   1   5      253.83      249.43     15.91 o 
 -12   1   5      294.98      321.71     16.49 o 
 -11   1   5       36.48       41.65      9.99 o 
 -10   1   5        0.80        5.13      9.91 o 
  -9   1   5      152.82      147.26     14.13 o 
  -8   1   5        4.44        7.36     11.89 o 
  -7   1   5      172.82      168.44     14.10 o 
  -6   1   5     1329.11     1442.05     23.92 o 
  -5   1   5      753.82      753.03     20.70 o 
  -4   1   5     1180.70     1210.01     26.06 o 
  -3   1   5       27.17       30.77     13.40 o 
  -2   1   5      394.72      393.58     25.92 o 
   0   1   5     1717.92     1428.05     80.46 o 
   1   1   5       36.64       41.43     18.88 o 
   2   1   5      925.88      855.41     26.46 o 
   3   1   5        7.61       -1.05     14.21 o 
   4   1   5     1872.41     1880.06     30.65 o 
   5   1   5      577.19      539.73     18.57 o 
   6   1   5      393.32      422.39     16.14 o 
   7   1   5        0.01        3.06     11.89 o 
   8   1   5       53.67       59.66     13.40 o 
   9   1   5       64.83       69.04     13.54 o 
  10   1   5      329.96      380.57     17.40 o 
  11   1   5      158.12      162.27     14.41 o 
  12   1   5       25.56       22.77     15.96 o 
  13   1   5       34.89       33.92     12.79 o 
 -14   2   5       74.32       62.22     14.77 o 
 -13   2   5       82.17       78.88     13.90 o 
 -12   2   5      382.86      414.45     20.11 o 
 -11   2   5       48.54       41.26     15.23 o 
 -10   2   5       63.43       82.30     13.47 o 
  -9   2   5      256.81      266.29     24.09 o 
  -8   2   5       57.23       74.28     12.27 o 
  -7   2   5      163.22      153.22     16.15 o 
  -6   2   5     1553.97     1598.34     27.72 o 
  -5   2   5      537.08      590.65     18.24 o 
  -4   2   5      140.14      143.47     15.53 o 
  -3   2   5      456.27      439.55     20.45 o 
  -2   2   5      260.36      221.02     34.18 o 
  -1   2   5      117.05      116.85     39.73 o 
   0   2   5      100.62      103.18     34.26 o 
   1   2   5     1042.87     1032.97     48.99 o 
   2   2   5        3.54       19.38     19.96 o 
   3   2   5       14.04       18.73     14.42 o 
   4   2   5      141.73      129.60     15.11 o 
   5   2   5     1421.27     1496.69     25.00 o 
   6   2   5      547.09      532.07     18.04 o 
   7   2   5     1306.19     1312.49     23.99 o 
   8   2   5     2013.94     2030.29     62.08 o 
   9   2   5        6.46       17.68     12.98 o 
  10   2   5      132.71      132.26     17.64 o 
  11   2   5       13.44       15.59     12.45 o 
  12   2   5        2.54        1.11     13.01 o 
  13   2   5       84.98       89.43     15.78 o 
 -14   3   5        3.11       -0.81     15.54 o 
 -13   3   5       19.39       24.07     14.08 o 
 -12   3   5       27.51       29.53     15.98 o 
 -11   3   5       98.70      105.80     14.35 o 
 -10   3   5       89.85       96.44     14.99 o 
  -9   3   5      302.87      300.23     15.76 o 
  -8   3   5      445.11      462.34     20.84 o 
  -7   3   5      151.39      166.66     15.25 o 
  -6   3   5      725.85      751.24     18.75 o 
  -5   3   5     2547.36     2482.35     80.44 o 
  -4   3   5     1348.55     1403.03     26.85 o 
  -3   3   5       76.16       78.80     19.53 o 
  -2   3   5     1168.99     1218.20     51.72 o 
   0   3   5      329.64      297.67     42.98 o 
   1   3   5     3888.02     3810.29     88.13 o 
   2   3   5     3189.18     3386.45    241.42 o 
   3   3   5     2683.26     2705.36     78.81 o 
   4   3   5       19.60       15.46     12.19 o 
   5   3   5     6127.03     6396.45    174.57 o 
   6   3   5       14.09       23.49     12.99 o 
   7   3   5       10.81       12.51     14.22 o 
   8   3   5     1283.95     1164.72     21.72 o 
   9   3   5       48.28       52.01     14.51 o 
  10   3   5       19.16       22.74     16.96 o 
  11   3   5       15.67       24.04     12.39 o 
  12   3   5       55.02       55.55     15.61 o 
  13   3   5       30.33       20.31     17.38 o 
 -13   4   5      217.11      217.84     18.41 o 
 -12   4   5      107.00      103.13     17.22 o 
 -11   4   5        0.56        4.57     15.44 o 
 -10   4   5      147.99      147.13     14.89 o 
  -9   4   5     1258.99     1311.11     36.52 o 
  -8   4   5        0.03        6.93     12.46 o 
  -7   4   5      175.87      177.95     14.01 o 
  -6   4   5     1225.82     1304.65     27.44 o 
  -5   4   5      151.65      157.54     13.92 o 
  -4   4   5      473.30      493.64     21.23 o 
  -3   4   5      608.80      601.62     38.45 o 
  -2   4   5     2671.71     2857.87     74.33 o 
  -1   4   5      165.47      209.08     39.32 o 
   0   4   5      443.12      409.13     43.28 o 
   1   4   5       56.58       63.54     29.56 o 
   2   4   5      756.24      727.53     35.07 o 
   3   4   5        0.86        6.87     17.48 o 
   4   4   5        6.67        7.80     17.47 o 
   5   4   5       98.47       97.75     13.70 o 
   6   4   5      284.83      282.94     15.48 o 
   7   4   5      862.55      875.55     28.63 o 
   8   4   5      434.63      475.38     19.36 o 
   9   4   5       20.90       12.08     14.28 o 
  10   4   5      165.38      164.10     16.26 o 
  11   4   5        0.46        5.47     13.76 o 
  12   4   5      243.39      218.14     16.29 o 
 -13   5   5        0.23       -5.96     19.11 o 
 -12   5   5        5.05       19.11     18.61 o 
 -11   5   5        0.74        1.63     14.23 o 
 -10   5   5      174.64      173.74     14.71 o 
  -9   5   5      106.47      110.50     13.74 o 
  -8   5   5       11.33       20.57     11.71 o 
  -7   5   5        0.07       -0.91     13.51 o 
  -6   5   5      186.78      192.35     13.54 o 
  -5   5   5        2.86        5.60     12.84 o 
  -4   5   5      144.77      160.63     18.35 o 
  -3   5   5      425.01      483.35     34.44 o 
  -2   5   5      562.74      614.91     32.85 o 
  -1   5   5       27.58       24.23     27.36 o 
   0   5   5     1801.70     1860.83     99.48 o 
   1   5   5      298.65      289.74     34.36 o 
   2   5   5      216.43      209.85     20.09 o 
   3   5   5       13.38       15.86     14.77 o 
   4   5   5      314.03      294.19     18.85 o 
   5   5   5     1042.65     1043.08     25.86 o 
   6   5   5      154.15      148.41     18.12 o 
   7   5   5      408.62      396.06     16.96 o 
   8   5   5       10.23        2.45     12.21 o 
   9   5   5      318.27      329.44     15.54 o 
  10   5   5       47.33       41.27     14.23 o 
  11   5   5       61.53       47.89     16.32 o 
  12   5   5       69.90       77.49     18.43 o 
 -13   6   5        5.82       18.95     28.20 o 
 -12   6   5       64.06       55.94     14.81 o 
 -11   6   5        5.25       18.98     13.11 o 
 -10   6   5       83.08       83.43     14.33 o 
  -9   6   5       43.45       48.34     13.52 o 
  -8   6   5      200.71      194.71     14.33 o 
  -7   6   5        0.06        5.04     13.27 o 
  -6   6   5      193.83      176.73     17.24 o 
  -5   6   5      299.25      269.95     27.65 o 
  -4   6   5      189.03      200.54     22.51 o 
  -3   6   5      517.71      501.61     25.76 o 
  -2   6   5       82.11      101.17     24.72 o 
  -1   6   5        9.34       12.92     25.97 o 
   0   6   5      366.56      357.81     49.09 o 
   1   6   5      193.15      189.68     27.09 o 
   2   6   5      116.30      129.05     26.38 o 
   3   6   5      197.87      227.63     20.74 o 
   4   6   5       20.76       23.51     18.87 o 
   5   6   5       13.18       14.35     15.69 o 
   6   6   5        0.00       12.82     14.71 o 
   7   6   5      349.73      393.66     18.17 o 
   8   6   5        0.00       12.55     16.63 o 
   9   6   5      172.70      171.88     18.46 o 
  10   6   5       27.67       40.10     18.03 o 
  11   6   5       32.03       38.43     16.64 o 
  12   6   5        0.66        6.78     36.06 o 
 -12   7   5       62.72       76.52     19.69 o 
 -11   7   5       27.49       37.72     15.63 o 
 -10   7   5       46.31       37.19     13.19 o 
  -9   7   5        0.02        8.28     13.51 o 
  -8   7   5       56.73       52.97     14.92 o 
  -7   7   5        3.47        4.87     15.01 o 
  -6   7   5       76.34       92.06     19.79 o 
  -5   7   5      147.44      129.68     17.52 o 
  -4   7   5      813.15      837.72     33.51 o 
  -3   7   5      399.69      443.35     28.53 o 
  -2   7   5        5.97        7.10     17.18 o 
  -1   7   5      564.32      554.60     30.20 o 
   0   7   5      114.72      113.54     22.39 o 
   1   7   5      273.78      282.29     42.83 o 
   2   7   5      112.86      109.79     27.33 o 
   3   7   5      171.71      177.49     19.45 o 
   4   7   5      486.00      511.54     22.60 o 
   5   7   5      188.05      175.10     19.03 o 
   6   7   5      116.46      113.98     19.67 o 
   7   7   5       11.79       13.26     13.01 o 
   8   7   5       68.21       62.44     15.87 o 
   9   7   5       13.55       37.02     22.19 o 
  10   7   5       90.52       90.61     18.51 o 
  11   7   5       26.58       39.84     20.88 o 
 -11   8   5       73.82       70.67     15.76 o 
 -10   8   5        3.28        2.08     14.17 o 
  -9   8   5        1.52       -3.21     17.03 o 
  -8   8   5       80.63       62.86     20.89 o 
  -7   8   5      156.21      164.76     21.04 o 
  -6   8   5       15.33       30.54     19.99 o 
  -5   8   5      369.30      383.37     30.14 o 
  -4   8   5      309.57      304.04     26.26 o 
  -3   8   5      402.25      411.70     23.82 o 
  -2   8   5      164.39      158.56     23.15 o 
  -1   8   5      495.36      490.04     33.07 o 
   0   8   5      133.27      138.63     27.55 o 
   1   8   5      142.27      152.81     40.07 o 
   2   8   5       93.52       97.09     26.95 o 
   3   8   5      162.26      171.71     18.56 o 
   4   8   5      263.85      244.59     21.40 o 
   5   8   5      255.78      260.89     19.65 o 
   6   8   5      139.88      131.05     18.71 o 
   7   8   5       94.51       85.39     18.34 o 
   8   8   5       11.05        7.83     19.28 o 
   9   8   5       29.30       33.18     19.80 o 
  10   8   5       34.87       27.99     20.51 o 
 -10   9   5        7.11       13.57     17.00 o 
  -9   9   5        4.69       10.48     15.56 o 
  -8   9   5       27.66       36.39     14.52 o 
  -7   9   5      352.11      358.59     20.81 o 
  -6   9   5       91.02      111.92     22.47 o 
  -5   9   5      687.34      672.97     29.65 o 
  -4   9   5      133.41      146.51     24.64 o 
  -3   9   5        0.60       12.99     22.11 o 
  -2   9   5       66.24       54.31     21.02 o 
  -1   9   5       64.13       68.08     21.95 o 
   0   9   5      394.41      421.66     30.61 o 
   1   9   5        0.00       20.07     25.58 o 
   2   9   5      822.23      793.47     30.22 o 
   3   9   5       88.73       85.38     20.01 o 
   4   9   5       17.73       40.16     19.23 o 
   5   9   5       19.15       35.99     17.16 o 
   6   9   5        4.05        4.20     20.54 o 
   7   9   5      202.32      186.78     18.51 o 
   8   9   5      152.87      173.35     20.89 o 
   9   9   5       23.57       17.82     18.24 o 
  -9  10   5       39.69       33.90     17.49 o 
  -8  10   5        3.91       12.76     26.89 o 
  -7  10   5        8.36       27.33     22.29 o 
  -6  10   5        0.06       14.62     25.41 o 
  -5  10   5        0.53       15.50     18.57 o 
  -4  10   5       59.49       43.38     18.34 o 
  -3  10   5       64.02       62.68     18.72 o 
  -2  10   5      258.85      243.04     25.79 o 
  -1  10   5      229.13      214.78     23.13 o 
   0  10   5     1649.46     1709.17     80.20 o 
   1  10   5      222.75      236.61     27.83 o 
   2  10   5      257.11      279.93     20.45 o 
   3  10   5      133.49      141.86     26.70 o 
   4  10   5        5.05       15.85     20.45 o 
   5  10   5       77.85       80.95     18.82 o 
   6  10   5        1.83        1.59     21.79 o 
   7  10   5       46.07       66.40     23.52 o 
   8  10   5       47.70       51.53     19.18 o 
  -7  11   5       23.71       31.91     23.56 o 
  -6  11   5        1.59        2.88     23.92 o 
  -5  11   5       69.08       85.34     22.12 o 
  -4  11   5       66.00       71.83     25.59 o 
  -3  11   5       34.15       20.40     23.78 o 
  -2  11   5        0.69       10.03     18.53 o 
  -1  11   5      451.94      481.25     25.19 o 
   0  11   5        8.31       23.13     26.36 o 
   1  11   5      425.11      428.34     31.85 o 
   2  11   5      137.09      175.44     22.02 o 
   3  11   5       70.59       70.79     26.67 o 
   4  11   5       16.01       13.61     21.90 o 
   5  11   5        1.66       -9.87     27.03 o 
   6  11   5       17.00       16.92     22.74 o 
  -5  12   5       61.79       77.52     27.48 o 
  -4  12   5       30.84       19.69     20.06 o 
  -3  12   5      115.45      132.39     25.53 o 
  -2  12   5        0.06        9.73     24.04 o 
  -1  12   5       51.91       51.99     21.20 o 
   0  12   5        3.78        8.20     31.12 o 
   1  12   5       48.70       41.67     23.66 o 
   2  12   5       26.38       27.24     23.35 o 
   3  12   5        0.14       12.85     19.69 o 
   4  12   5      196.09      163.93     21.50 o 
 -14   0   6       32.03       43.26     22.21 o 
 -12   0   6     1453.02     1472.12     29.68 o 
 -10   0   6       20.75       31.31     14.12 o 
  -8   0   6       75.87       57.29     14.97 o 
  -6   0   6       47.33       64.22     14.28 o 
  -4   0   6      271.58      275.68     22.92 o 
  -2   0   6       95.45       86.20     24.75 o 
   2   0   6     2558.09     2413.78     82.21 o 
   4   0   6     1411.36     1485.27     47.70 o 
   6   0   6     1853.73     1781.81     36.01 o 
   8   0   6      361.33      346.03     19.31 o 
  10   0   6       54.31       64.20     18.15 o 
  12   0   6       28.50       42.72     20.56 o 
 -14   1   6        0.22        4.98     14.22 o 
 -13   1   6       42.21       47.19     12.61 o 
 -12   1   6        0.26       16.67     13.83 o 
 -11   1   6      697.67      662.95     52.74 o 
 -10   1   6        0.05        0.21      9.71 o 
  -9   1   6      208.45      207.99     13.94 o 
  -8   1   6        1.29        8.55     12.88 o 
  -7   1   6      158.10      173.84     11.95 o 
  -6   1   6       52.02       58.30     13.68 o 
  -5   1   6      375.30      391.30     16.31 o 
  -4   1   6     1570.10     1571.64     28.23 o 
  -3   1   6      398.66      394.53     18.56 o 
  -2   1   6     1387.97     1307.54     37.78 o 
  -1   1   6       91.48       69.75     36.53 o 
   0   1   6     2951.13     2584.54     75.09 o 
   1   1   6       30.12       29.63     19.21 o 
   2   1   6        3.98        9.04     16.38 o 
   3   1   6     1034.76      973.61     23.82 o 
   4   1   6     2708.95     2738.62     62.10 o 
   5   1   6      633.24      623.37     27.36 o 
   6   1   6       54.31       54.44     13.80 o 
   7   1   6     1041.59     1062.22     20.29 o 
   8   1   6        0.69       19.02     12.58 o 
   9   1   6      819.27      843.93     21.33 o 
  10   1   6      627.19      660.63     33.00 o 
  11   1   6      339.08      306.34     15.36 o 
  12   1   6       37.54       41.43     12.59 o 
  13   1   6       30.04       36.21     14.29 o 
 -14   2   6      167.04      143.31     15.12 o 
 -13   2   6        6.94       10.38     13.01 o 
 -12   2   6       87.17       54.53     16.13 o 
 -11   2   6       33.94       37.50     15.09 o 
 -10   2   6      317.31      309.47     16.58 o 
  -9   2   6      783.71      846.80     27.56 o 
  -8   2   6      168.44      182.36     15.92 o 
  -7   2   6      535.31      544.25     18.21 o 
  -6   2   6       71.86       95.90     14.37 o 
  -5   2   6      595.93      628.51     18.90 o 
  -4   2   6      165.63      194.23     15.79 o 
  -3   2   6     1112.06     1104.72     26.23 o 
  -2   2   6     1398.28     1287.96     50.39 o 
  -1   2   6      857.64      840.11     76.85 o 
   0   2   6     6753.26     6566.94    172.57 o 
   1   2   6     3361.08     3192.05    149.38 o 
   2   2   6      307.53      332.38     24.13 o 
   3   2   6      333.74      345.87     23.00 o 
   4   2   6      423.66      404.33     15.84 o 
   5   2   6      638.28      630.63     19.31 o 
   6   2   6     1435.48     1460.31     24.65 o 
   7   2   6        2.58        8.24     11.86 o 
   8   2   6       81.58       89.24     16.18 o 
   9   2   6      258.46      273.69     16.59 o 
  10   2   6        0.24       21.22     13.72 o 
  11   2   6      149.12      142.37     21.86 o 
  12   2   6       53.04       52.21     13.90 o 
  13   2   6        3.33       13.59     13.22 o 
 -14   3   6      199.14      191.81     19.38 o 
 -13   3   6       20.21        7.07     15.14 o 
 -12   3   6        6.30       13.50     15.90 o 
 -11   3   6       80.68       81.83     14.41 o 
 -10   3   6      553.27      542.22     19.61 o 
  -9   3   6       93.47       90.36     14.90 o 
  -8   3   6       21.56       36.97     13.99 o 
  -7   3   6      473.24      522.78     18.97 o 
  -6   3   6      117.14      123.51     14.09 o 
  -5   3   6        4.95       13.89     12.81 o 
  -4   3   6       12.21       16.90     13.20 o 
  -3   3   6      442.12      468.40     31.35 o 
  -2   3   6       35.13       42.84     37.09 o 
   0   3   6     4611.46     4469.26    143.48 o 
   1   3   6     1223.94     1211.33     51.50 o 
   2   3   6        4.89        5.37     16.72 o 
   3   3   6      280.24      298.07     21.90 o 
   4   3   6     3366.40     3572.26     48.94 o 
   5   3   6       17.39       28.02     13.03 o 
   6   3   6      974.05     1002.77     22.56 o 
   7   3   6      179.90      176.74     14.73 o 
   8   3   6     1054.70     1016.30     30.52 o 
   9   3   6      483.75      472.46     17.63 o 
  10   3   6       18.43       27.77     15.02 o 
  11   3   6        1.15       11.05     15.43 o 
  12   3   6       15.37       14.96     15.99 o 
 -13   4   6       92.84      103.87     17.35 o 
 -12   4   6       17.38       14.71     13.33 o 
 -11   4   6        5.79        2.31     13.84 o 
 -10   4   6      622.68      590.62     20.42 o 
  -9   4   6       42.04       50.79     14.52 o 
  -8   4   6      350.35      343.83     15.42 o 
  -7   4   6      247.43      240.87     14.83 o 
  -6   4   6       38.50       44.13     14.22 o 
  -5   4   6        4.63        2.53     12.06 o 
  -4   4   6      108.73       77.45     16.73 o 
  -3   4   6     1160.43     1327.88     47.19 o 
  -2   4   6     4104.43     4422.31     83.46 o 
  -1   4   6     1397.64     1488.99     52.18 o 
   0   4   6     2385.37     2360.53     90.47 o 
   1   4   6     1021.41     1064.16     61.64 o 
   2   4   6        6.15       13.40     16.17 o 
   3   4   6       77.55      100.39     18.44 o 
   4   4   6       46.75       60.26     14.95 o 
   5   4   6       44.26       59.48     16.60 o 
   6   4   6      260.91      262.52     15.25 o 
   7   4   6      188.50      194.41     17.51 o 
   8   4   6      157.94      166.01     16.74 o 
   9   4   6        0.18        9.27     13.58 o 
  10   4   6       41.04       49.24     12.41 o 
  11   4   6      138.00      116.19     15.32 o 
  12   4   6       50.33       38.78     16.16 o 
 -13   5   6      107.09      105.35     16.94 o 
 -12   5   6       59.69       71.33     16.62 o 
 -11   5   6      333.82      331.33     25.39 o 
 -10   5   6       16.43       20.26     16.43 o 
  -9   5   6      547.96      538.62     17.23 o 
  -8   5   6     1015.04      995.79     37.51 o 
  -7   5   6     1015.91     1015.97     36.12 o 
  -6   5   6        6.70       14.25     11.47 o 
  -5   5   6      369.32      396.65     21.25 o 
  -4   5   6      342.79      379.38     32.10 o 
  -3   5   6        7.97       21.63     22.62 o 
  -2   5   6     1364.58     1443.40     52.37 o 
  -1   5   6       11.36       -8.11     23.34 o 
   0   5   6        0.10        3.53     31.43 o 
   1   5   6        6.48        7.35     25.96 o 
   2   5   6      399.32      408.71     24.19 o 
   3   5   6      295.68      278.79     18.93 o 
   4   5   6      156.56      161.44     17.81 o 
   5   5   6     1169.49     1200.90     30.03 o 
   6   5   6     1364.26     1347.65     31.20 o 
   7   5   6       16.66       -1.01     13.87 o 
   8   5   6       92.38       79.17     15.76 o 
   9   5   6       83.39       96.12     15.89 o 
  10   5   6        9.25       11.67     15.55 o 
  11   5   6       45.94       37.41     15.19 o 
  12   5   6        0.02        5.99     16.46 o 
 -12   6   6       52.34       56.28     16.17 o 
 -11   6   6       70.46       75.68     16.44 o 
 -10   6   6       13.64       29.87     13.68 o 
  -9   6   6      317.80      330.59     17.07 o 
  -8   6   6      117.53      104.96     13.94 o 
  -7   6   6      361.59      349.90     15.59 o 
  -6   6   6      235.62      231.45     16.36 o 
  -5   6   6        0.00        5.36     13.45 o 
  -4   6   6      722.98      673.97     55.35 o 
  -3   6   6        0.12      -14.35     30.19 o 
  -2   6   6        1.03       -4.19     30.08 o 
  -1   6   6       80.66       97.59     26.71 o 
   0   6   6      138.97      110.54     45.55 o 
   1   6   6       79.90      101.34     30.99 o 
   2   6   6        3.81       16.16     17.87 o 
   3   6   6       24.10       31.13     18.52 o 
   4   6   6       62.02       75.83     17.79 o 
   5   6   6      467.48      475.38     28.89 o 
   6   6   6       24.73       22.35     16.40 o 
   7   6   6       14.00       21.31     15.17 o 
   8   6   6        8.61        4.04     20.04 o 
   9   6   6      109.85       99.57     22.10 o 
  10   6   6       41.47       39.15     22.10 o 
  11   6   6      184.50      189.87     19.30 o 
 -12   7   6       20.96       -2.76     16.94 o 
 -11   7   6      166.97      173.69     15.74 o 
 -10   7   6       46.87       56.95     16.45 o 
  -9   7   6       98.03      103.20     15.07 o 
  -8   7   6       27.40       33.25     15.09 o 
  -7   7   6       44.77       48.30     12.30 o 
  -6   7   6      847.23      822.84     53.28 o 
  -5   7   6       66.51       51.49     20.37 o 
  -4   7   6      185.03      206.57     22.83 o 
  -3   7   6       17.67       16.93     24.37 o 
  -2   7   6      307.12      294.59     29.83 o 
  -1   7   6        2.80        8.75     22.47 o 
   0   7   6        0.04       10.11     20.49 o 
   1   7   6       34.80       36.21     34.99 o 
   2   7   6       61.31       66.82     17.06 o 
   3   7   6      264.40      302.44     22.37 o 
   4   7   6        2.00        8.62     14.94 o 
   5   7   6       15.00       19.27     15.00 o 
   6   7   6        0.13       14.10     19.48 o 
   7   7   6       43.39       26.85     15.57 o 
   8   7   6       32.27       22.78     16.41 o 
   9   7   6       75.10      116.76     23.10 o 
  10   7   6        7.29        1.87     17.71 o 
 -11   8   6        0.28       -9.35     16.56 o 
 -10   8   6       65.64       79.81     14.26 o 
  -9   8   6       90.58       82.86     16.56 o 
  -8   8   6       15.02       17.79     15.19 o 
  -7   8   6       93.46       94.53     20.18 o 
  -6   8   6      257.37      272.26     29.77 o 
  -5   8   6     1161.78     1209.45     42.99 o 
  -4   8   6       56.37       64.52     23.94 o 
  -3   8   6       63.23       59.73     19.94 o 
  -2   8   6      325.13      315.80     24.37 o 
  -1   8   6       29.61       36.29     18.82 o 
   0   8   6      465.98      487.22     30.72 o 
   1   8   6       58.69       63.86     37.66 o 
   2   8   6      950.06      994.29     32.18 o 
   3   8   6      550.33      582.86     25.50 o 
   4   8   6      175.34      190.21     21.31 o 
   5   8   6      157.62      138.19     18.42 o 
   6   8   6      149.57      127.00     21.04 o 
   7   8   6       24.40       26.42     14.81 o 
   8   8   6      147.01      129.37     17.37 o 
   9   8   6       38.18       25.00     16.52 o 
  10   8   6       18.28       19.34     21.73 o 
 -10   9   6        6.69       11.61     17.75 o 
  -9   9   6        5.89        7.95     14.52 o 
  -8   9   6        1.84       12.44     15.14 o 
  -7   9   6        8.70       13.16     24.94 o 
  -6   9   6       27.21       18.03     19.90 o 
  -5   9   6       78.56       68.59     20.22 o 
  -4   9   6       54.95       51.32     19.82 o 
  -3   9   6       48.67       61.08     23.99 o 
  -2   9   6       31.27       27.65     18.77 o 
  -1   9   6       60.91       68.18     23.99 o 
   0   9   6       17.78       22.36     19.66 o 
   1   9   6      202.80      191.02     28.62 o 
   2   9   6       23.85       11.76     23.81 o 
   3   9   6      228.29      204.77     21.71 o 
   4   9   6       20.86       24.94     17.15 o 
   5   9   6       39.54       32.82     20.23 o 
   6   9   6       32.07       29.81     17.82 o 
   7   9   6        0.42       -2.54     18.12 o 
   8   9   6        0.08       12.81     17.18 o 
   9   9   6        1.69       29.45     20.96 o 
  -9  10   6       15.78       17.49     24.15 o 
  -8  10   6      147.51      138.43     24.11 o 
  -7  10   6       65.29       51.99     22.90 o 
  -6  10   6      158.06      160.55     25.55 o 
  -5  10   6       53.99       52.10     20.91 o 
  -4  10   6       44.99       46.16     18.98 o 
  -3  10   6      447.25      402.21     28.28 o 
  -2  10   6      524.99      498.61     29.88 o 
  -1  10   6       22.77       18.13     19.21 o 
   0  10   6      621.27      579.04     28.58 o 
   1  10   6      214.75      199.90     28.12 o 
   2  10   6        3.90       13.27     25.81 o 
   3  10   6      124.43      128.01     24.29 o 
   4  10   6       15.17       24.60     21.04 o 
   5  10   6        2.78        4.80     20.51 o 
   6  10   6      105.04      126.41     17.91 o 
   7  10   6        1.01       11.47     18.68 o 
  -7  11   6        1.99        8.53     25.92 o 
  -6  11   6        0.36        4.52     24.83 o 
  -5  11   6      106.37      105.28     21.43 o 
  -4  11   6       58.87       59.04     26.15 o 
  -3  11   6        0.31        2.15     21.01 o 
  -2  11   6        2.96       -2.13     23.45 o 
  -1  11   6       19.86       38.66     23.28 o 
   0  11   6       83.92       73.99     23.21 o 
   1  11   6        1.88      -14.22     25.36 o 
   2  11   6       17.08       17.90     22.46 o 
   3  11   6      114.62      100.70     28.47 o 
   4  11   6        0.00       18.87     22.87 o 
   5  11   6        9.06       10.73     19.69 o 
   6  11   6       16.52       11.04     25.02 o 
  -4  12   6       12.98       28.37     27.99 o 
  -3  12   6       64.77       74.01     24.26 o 
  -2  12   6      312.60      293.46     31.49 o 
  -1  12   6      177.79      217.59     41.68 o 
   0  12   6       19.79       25.37     21.80 o 
   1  12   6      212.81      197.91     26.47 o 
   2  12   6        7.57       14.79     17.76 o 
   3  12   6        0.00       -3.12     18.84 o 
 -13   0   7     1284.92     1189.90     48.42 o 
 -11   0   7      511.76      513.04     18.78 o 
  -9   0   7     1188.93     1336.11     37.62 o 
  -7   0   7        5.05       10.57     18.20 o 
  -5   0   7     5412.31     6128.12    166.11 o 
  -3   0   7     1228.10     1187.75     76.67 o 
   1   0   7      525.10      520.97     37.27 o 
   3   0   7      540.44      553.83     30.46 o 
   5   0   7      562.99      595.08     26.69 o 
   7   0   7      240.85      243.90     22.27 o 
   9   0   7     1526.48     1605.46     31.01 o 
  11   0   7     1053.58     1101.77     28.96 o 
 -14   1   7        3.79       14.47     12.33 o 
 -13   1   7      332.21      340.05     16.23 o 
 -12   1   7       76.89       78.25     14.16 o 
 -11   1   7      138.21      144.16     12.35 o 
 -10   1   7        8.48       19.34     11.11 o 
  -9   1   7       63.01       55.54     12.20 o 
  -8   1   7       17.77       27.57     11.80 o 
  -7   1   7       28.93       28.20     11.80 o 
  -6   1   7        1.25        8.58     12.00 o 
  -5   1   7        1.39       12.02     13.63 o 
  -4   1   7      490.80      512.07     19.67 o 
  -3   1   7      328.51      332.78     28.38 o 
  -2   1   7        4.79        0.99     18.03 o 
  -1   1   7      290.83      292.37     30.15 o 
   0   1   7      800.05      783.30     43.00 o 
   1   1   7     2426.26     2347.54     51.88 o 
   2   1   7       61.10       57.30     18.44 o 
   3   1   7     1950.49     1980.31     38.79 o 
   4   1   7      153.53      128.66     15.18 o 
   5   1   7      671.91      684.05     21.31 o 
   6   1   7      129.37      146.55     14.42 o 
   7   1   7      264.58      257.11     14.38 o 
   8   1   7        0.62        6.69     12.49 o 
   9   1   7      107.18      111.89     14.13 o 
  10   1   7      162.51      178.47     16.03 o 
  11   1   7      139.61      130.60     14.46 o 
  12   1   7        8.65        8.26     12.42 o 
 -14   2   7      182.70      177.43     16.30 o 
 -13   2   7        9.75        8.01     13.04 o 
 -12   2   7       58.84       66.75     15.61 o 
 -11   2   7      189.43      193.53     18.30 o 
 -10   2   7       32.04       34.03     14.96 o 
  -9   2   7       61.15       62.40     13.58 o 
  -8   2   7     1445.19     1521.89     26.11 o 
  -7   2   7      169.59      191.33     17.26 o 
  -6   2   7     1070.42     1132.47     25.40 o 
  -5   2   7      160.82      144.56     13.25 o 
  -4   2   7     1530.88     1593.53     42.37 o 
  -3   2   7     5105.18     5904.57    138.34 o 
  -2   2   7      114.76      131.31     19.19 o 
  -1   2   7       37.28       41.47     31.99 o 
   0   2   7       11.40        8.26     30.50 o 
   1   2   7       40.99       25.46     19.30 o 
   2   2   7      106.18       99.28     19.61 o 
   3   2   7       13.69        2.84     15.22 o 
   4   2   7      108.54      110.71     13.64 o 
   5   2   7      100.15      101.72     14.82 o 
   6   2   7       40.54       43.50     12.55 o 
   7   2   7       26.47       31.42     11.94 o 
   8   2   7      462.41      464.79     24.72 o 
   9   2   7        2.52       12.56     14.82 o 
  10   2   7      223.95      221.84     14.93 o 
  11   2   7        1.74       19.09     15.47 o 
  12   2   7      264.32      253.08     14.59 o 
 -14   3   7        4.21       27.91     28.02 o 
 -13   3   7      139.08      153.21     18.08 o 
 -12   3   7       11.57        4.48     15.46 o 
 -11   3   7      160.62      182.08     16.95 o 
 -10   3   7       20.04       27.97     16.87 o 
  -9   3   7       25.76       18.29     14.49 o 
  -8   3   7      645.05      636.53     21.10 o 
  -7   3   7      262.22      253.62     18.04 o 
  -6   3   7      202.39      230.63     14.89 o 
  -5   3   7       80.26       92.04     13.75 o 
  -4   3   7      593.99      673.52     19.73 o 
  -3   3   7     1316.19     1431.69     48.19 o 
  -2   3   7     5037.98     5574.99     96.20 o 
  -1   3   7       44.30       29.37     33.73 o 
   0   3   7       45.99       52.40     39.00 o 
   1   3   7       18.42       13.05     22.50 o 
   2   3   7      340.31      401.94     23.34 o 
   3   3   7       10.81       25.77     15.76 o 
   4   3   7       15.84       20.37     17.25 o 
   5   3   7       24.91       25.51     14.58 o 
   6   3   7        7.15        5.49     11.62 o 
   7   3   7      230.94      210.67     16.22 o 
   8   3   7      909.44      935.65     25.68 o 
   9   3   7      156.35      169.17     16.37 o 
  10   3   7        0.38        0.09     12.77 o 
  11   3   7       14.15        4.13     14.47 o 
  12   3   7       15.24       16.69     13.70 o 
 -13   4   7       62.42       64.25     17.42 o 
 -12   4   7       58.18       50.53     15.59 o 
 -11   4   7       29.32       23.90     15.20 o 
 -10   4   7       67.37       65.27     15.19 o 
  -9   4   7        4.44       22.46     14.95 o 
  -8   4   7      101.57      101.60     13.91 o 
  -7   4   7       79.85       75.63     12.30 o 
  -6   4   7        6.04       10.32     13.24 o 
  -5   4   7      263.18      263.03     15.97 o 
  -4   4   7      352.51      316.13     24.29 o 
  -3   4   7     1704.31     1789.18     51.43 o 
  -2   4   7       16.91       15.50     33.28 o 
   0   4   7      434.83      430.35     45.13 o 
   1   4   7      126.64      117.93     31.86 o 
   2   4   7       18.97       30.56     17.05 o 
   3   4   7       23.41       35.97     17.55 o 
   4   4   7      103.46      116.04     16.65 o 
   5   4   7      127.18      125.59     14.16 o 
   6   4   7      284.09      309.65     23.43 o 
   7   4   7      540.21      512.79     28.06 o 
   8   4   7      117.11      119.31     16.79 o 
   9   4   7      310.06      316.44     15.63 o 
  10   4   7        5.82       12.92     14.33 o 
  11   4   7        0.61       18.07     14.73 o 
  12   4   7       50.22       64.09     15.50 o 
 -13   5   7       60.61       70.89     20.15 o 
 -12   5   7       43.70       27.93     13.87 o 
 -11   5   7       67.82       56.29     14.59 o 
 -10   5   7       14.81       24.68     15.22 o 
  -9   5   7      657.06      629.20     32.24 o 
  -8   5   7      268.33      265.76     14.13 o 
  -7   5   7      514.07      497.03     18.20 o 
  -6   5   7      160.37      150.83     12.86 o 
  -5   5   7       69.68       92.60     17.87 o 
  -4   5   7        4.16        6.13     30.61 o 
  -3   5   7      827.91      841.84     43.54 o 
  -2   5   7       72.89       79.02     33.36 o 
  -1   5   7      158.27      163.61     25.75 o 
   0   5   7      764.32      851.20     63.81 o 
   1   5   7      228.32      263.01     34.50 o 
   2   5   7       35.77       33.35     15.85 o 
   3   5   7       34.08       33.47     17.95 o 
   4   5   7        0.05        7.96     15.60 o 
   5   5   7      361.12      359.22     18.24 o 
   6   5   7     1129.59     1130.95     23.75 o 
   7   5   7       50.35       50.94     17.29 o 
   8   5   7        8.60       24.82     14.55 o 
   9   5   7      389.51      418.10     23.05 o 
  10   5   7      186.40      188.94     18.07 o 
  11   5   7       83.37       62.77     19.10 o 
 -12   6   7       23.60       37.87     17.08 o 
 -11   6   7       12.83       27.10     15.74 o 
 -10   6   7      132.68      142.59     17.60 o 
  -9   6   7       38.46       42.92     15.34 o 
  -8   6   7        3.73        7.96     15.41 o 
  -7   6   7       55.04       47.02     13.36 o 
  -6   6   7        5.57       11.58     12.79 o 
  -5   6   7        0.10        2.10     18.63 o 
  -4   6   7       36.61       32.52     30.39 o 
  -3   6   7      667.07      651.73     33.71 o 
  -2   6   7      109.42      133.45     31.76 o 
  -1   6   7       80.08      118.82     32.68 o 
   0   6   7      437.41      422.49     69.41 o 
   1   6   7      120.85      127.89     31.95 o 
   2   6   7      152.41      161.34     18.39 o 
   3   6   7       17.14       34.17     15.81 o 
   4   6   7       99.24       86.60     20.23 o 
   5   6   7      682.28      682.03     24.86 o 
   6   6   7      667.58      663.00     21.49 o 
   7   6   7       24.92       12.05     14.01 o 
   8   6   7        0.29        4.12     15.37 o 
   9   6   7       21.53       18.23     21.50 o 
  10   6   7       38.91       40.53     17.31 o 
  11   6   7        0.06        5.61     17.99 o 
 -12   7   7      247.61      251.17     31.92 o 
 -11   7   7        2.09       17.92     15.94 o 
 -10   7   7       11.77       27.06     13.87 o 
  -9   7   7       64.25       73.26     17.25 o 
  -8   7   7       33.45       35.25     15.64 o 
  -7   7   7      314.41      308.89     15.75 o 
  -6   7   7       88.42      104.81     27.49 o 
  -5   7   7     1105.42     1167.02     80.72 o 
  -4   7   7        0.71       21.47     21.86 o 
  -3   7   7      359.38      396.72     30.03 o 
  -2   7   7       44.98       40.17     21.90 o 
  -1   7   7      411.69      429.06     38.19 o 
   0   7   7        0.00        6.82     44.97 o 
   1   7   7        4.61        9.89     26.55 o 
   2   7   7      156.76      164.94     22.39 o 
   3   7   7     2292.99     2360.09     63.10 o 
   4   7   7        4.17       16.11     16.16 o 
   5   7   7      222.84      210.74     17.63 o 
   6   7   7       71.23       92.65     17.40 o 
   7   7   7       68.69       60.36     16.45 o 
   8   7   7       13.41       18.20     17.55 o 
   9   7   7        0.02        1.04     18.90 o 
  10   7   7      238.19      244.12     22.90 o 
 -11   8   7       21.36       54.28     19.82 o 
 -10   8   7       15.99       20.82     14.23 o 
  -9   8   7       79.66       78.98     15.31 o 
  -8   8   7      103.59      112.01     16.69 o 
  -7   8   7      161.22      157.76     26.70 o 
  -6   8   7      207.97      193.25     29.92 o 
  -5   8   7        5.38        5.56     25.57 o 
  -4   8   7       63.11       74.18     26.16 o 
  -3   8   7     1067.37     1072.30     46.29 o 
  -2   8   7      893.26      937.48     37.19 o 
  -1   8   7      396.57      412.84     28.72 o 
   0   8   7      511.79      556.35     35.85 o 
   1   8   7      651.20      642.02     60.93 o 
   2   8   7      568.37      569.14     27.58 o 
   3   8   7        4.69        5.67     19.95 o 
   4   8   7      232.35      221.39     22.83 o 
   5   8   7       34.43       42.02     17.39 o 
   6   8   7       88.74       92.17     20.81 o 
   7   8   7       11.84       16.18     18.21 o 
   8   8   7        1.92        5.82     16.97 o 
   9   8   7        6.52       14.94     17.50 o 
 -10   9   7       34.22       19.31     19.10 o 
  -9   9   7      434.76      398.34     24.60 o 
  -8   9   7       11.90        4.00     21.76 o 
  -7   9   7        6.68       16.41     20.91 o 
  -6   9   7        6.87       10.14     19.68 o 
  -5   9   7        1.32        4.26     25.46 o 
  -4   9   7        6.97       23.23     23.57 o 
  -3   9   7        0.64       10.47     24.56 o 
  -2   9   7       26.37       39.18     34.99 o 
  -1   9   7       23.66       25.67     26.31 o 
   0   9   7       13.98        4.08     27.86 o 
   1   9   7      325.65      274.56     30.11 o 
   2   9   7      149.64      137.41     25.70 o 
   3   9   7       38.12       16.42     16.95 o 
   4   9   7       28.39       20.01     20.03 o 
   5   9   7       65.31       57.55     18.54 o 
   6   9   7       50.33       50.60     20.92 o 
   7   9   7        8.26       18.04     17.77 o 
   8   9   7      134.17      125.00     20.69 o 
  -8  10   7        7.99       -8.07     19.45 o 
  -7  10   7       49.93       40.11     26.24 o 
  -6  10   7       83.48       90.91     23.00 o 
  -5  10   7        2.90       14.37     29.77 o 
  -4  10   7        0.65      -15.04     32.36 o 
  -3  10   7        0.34       43.79     33.01 o 
  -2  10   7      223.38      254.33     27.35 o 
  -1  10   7      165.69      194.91     22.54 o 
   0  10   7       60.35       73.47     26.95 o 
   1  10   7        9.35       10.34     26.32 o 
   2  10   7       14.04       10.35     20.04 o 
   3  10   7       23.67       36.38     24.08 o 
   4  10   7      134.02      150.56     22.22 o 
   5  10   7       39.92       39.06     18.76 o 
   6  10   7        0.35        4.84     18.02 o 
   7  10   7        6.78       14.09     18.59 o 
  -7  11   7       16.49        9.40     22.60 o 
  -6  11   7        7.68       20.66     22.56 o 
  -5  11   7       10.66       37.73     36.82 o 
  -4  11   7       17.05       17.97     24.71 o 
  -3  11   7        6.58       19.27     35.56 o 
  -2  11   7       22.14       21.53     23.16 o 
  -1  11   7       45.91       31.84     27.21 o 
   0  11   7       50.89       66.06     21.62 o 
   1  11   7      129.29      121.39     25.37 o 
   2  11   7        2.83       11.45     19.00 o 
   3  11   7      129.60      136.35     26.12 o 
   4  11   7       78.10       61.64     21.98 o 
   5  11   7        2.10       14.47     20.03 o 
  -4  12   7       12.85       18.77     26.20 o 
  -3  12   7        9.23        3.50     37.35 o 
  -2  12   7        2.76       -6.60     29.54 o 
  -1  12   7      165.72      192.39     32.35 o 
   0  12   7       18.98        4.24     22.53 o 
   1  12   7       93.30       96.54     26.34 o 
   2  12   7       11.49       16.08     20.92 o 
 -14   0   8       12.16        6.05     16.77 o 
 -12   0   8     2055.84     2050.31     67.27 o 
 -10   0   8      471.86      497.94     19.38 o 
  -8   0   8        4.79       -1.61     13.77 o 
  -6   0   8     3424.98     3260.30    152.34 o 
  -4   0   8     3082.87     3236.53    102.26 o 
  -2   0   8      241.16      216.37     29.61 o 
   0   0   8     2494.90     2644.93     76.71 o 
   2   0   8       89.95      121.23     31.23 o 
   4   0   8       57.42       58.06     18.82 o 
   6   0   8       31.35       31.49     16.41 o 
   8   0   8       20.17       21.29     17.45 o 
  10   0   8       84.93       87.55     18.41 o 
  12   0   8      200.08      191.35     27.79 o 
 -14   1   8       89.87       74.73     16.16 o 
 -13   1   8      216.79      217.03     16.09 o 
 -12   1   8       52.71       46.73     14.69 o 
 -11   1   8      296.24      295.26     13.92 o 
 -10   1   8      840.85      879.30     16.82 o 
  -9   1   8       41.50       42.57     12.40 o 
  -8   1   8       22.29       20.02     11.91 o 
  -7   1   8        6.24       12.54     10.87 o 
  -6   1   8       29.94       22.75     10.09 o 
  -5   1   8      279.28      286.48     17.93 o 
  -4   1   8      873.82      938.18     23.64 o 
  -3   1   8        0.00        2.78     17.02 o 
  -2   1   8       70.81       69.40     16.14 o 
  -1   1   8      561.09      547.94     34.17 o 
   0   1   8       17.42       11.75     23.63 o 
   1   1   8     1214.26     1273.85     38.77 o 
   2   1   8       88.97       82.29     18.55 o 
   3   1   8     1385.91     1408.37     33.97 o 
   4   1   8        1.22       13.02     15.28 o 
   5   1   8     1383.37     1379.96     24.17 o 
   6   1   8      114.53      139.67     14.52 o 
   7   1   8      145.78      148.11     15.52 o 
   8   1   8       56.14       66.68     13.71 o 
   9   1   8     1269.16     1281.45     39.53 o 
  10   1   8      791.32      805.82     19.90 o 
  11   1   8        0.96        0.21     13.01 o 
  12   1   8      113.13      116.69     14.85 o 
 -14   2   8      384.56      332.80     21.58 o 
 -13   2   8      360.00      369.86     22.14 o 
 -12   2   8        9.96       12.18     13.99 o 
 -11   2   8      440.15      459.48     17.24 o 
 -10   2   8     1572.12     1573.92     30.89 o 
  -9   2   8      761.37      781.36     22.28 o 
  -8   2   8      210.09      206.09     16.08 o 
  -7   2   8        2.08       14.80     16.42 o 
  -6   2   8      566.57      576.07     20.69 o 
  -5   2   8      312.27      324.60     17.83 o 
  -4   2   8        1.61        8.47     13.81 o 
  -3   2   8     3033.74     3168.27     72.56 o 
  -2   2   8        9.04       10.48     16.32 o 
  -1   2   8      738.95      811.75     61.64 o 
   0   2   8      487.12      477.36     45.95 o 
   1   2   8     1124.04     1070.13     46.29 o 
   2   2   8       26.62       22.35     15.28 o 
   3   2   8       17.61       21.51     15.08 o 
   4   2   8        5.37       14.73     13.17 o 
   5   2   8      528.73      559.38     19.19 o 
   6   2   8      129.59      129.67     14.01 o 
   7   2   8      433.14      416.18     17.61 o 
   8   2   8       16.81       23.42     13.59 o 
   9   2   8        9.12       19.95     13.60 o 
  10   2   8       29.67       23.65     14.22 o 
  11   2   8        4.58       -7.24     14.40 o 
  12   2   8      119.29      116.81     15.03 o 
 -13   3   8       18.21       21.62     15.72 o 
 -12   3   8       23.74       23.33     17.59 o 
 -11   3   8       21.88       38.49     17.18 o 
 -10   3   8      855.62      838.58     28.38 o 
  -9   3   8      155.69      164.96     15.32 o 
  -8   3   8       76.68      106.26     17.15 o 
  -7   3   8     2017.74     2061.20     48.07 o 
  -6   3   8      383.00      417.18     15.88 o 
  -5   3   8       76.42       83.56     13.80 o 
  -4   3   8      445.84      448.95     20.68 o 
  -3   3   8      122.04      127.65     21.27 o 
  -2   3   8      447.57      403.69     30.96 o 
  -1   3   8      171.13      240.80     56.46 o 
   0   3   8      172.30      221.26     47.20 o 
   1   3   8      292.36      353.15     31.26 o 
   2   3   8       69.61       62.34     17.77 o 
   3   3   8      119.46      130.38     16.62 o 
   4   3   8       83.33       86.84     18.29 o 
   5   3   8       13.97       15.26     18.08 o 
   6   3   8        5.99       22.38     12.25 o 
   7   3   8      709.10      749.44     27.80 o 
   8   3   8      351.78      355.81     15.97 o 
   9   3   8      205.50      203.32     13.48 o 
  10   3   8       20.92       18.45     14.88 o 
  11   3   8      102.47       95.99     16.28 o 
  12   3   8       20.77       30.67     14.57 o 
 -13   4   8        5.58       12.73     15.06 o 
 -12   4   8        1.82        4.14     17.94 o 
 -11   4   8        2.14        6.93     13.87 o 
 -10   4   8       43.34       60.55     15.39 o 
  -9   4   8        0.04       10.23     14.00 o 
  -8   4   8       63.50       50.79     17.57 o 
  -7   4   8      812.05      754.60     31.57 o 
  -6   4   8      621.72      621.61     18.92 o 
  -5   4   8       47.31       65.85     12.72 o 
  -4   4   8       34.45       46.00     20.61 o 
  -3   4   8       23.79       16.26     30.58 o 
  -2   4   8       24.91       57.54     32.18 o 
   0   4   8      107.86      130.41     46.35 o 
   1   4   8     2167.78     2332.40     64.20 o 
   2   4   8       33.20       37.95     16.48 o 
   3   4   8       26.44       31.84     15.44 o 
   4   4   8        0.33        7.69     16.16 o 
   5   4   8      102.37      128.45     19.49 o 
   6   4   8      257.91      237.45     18.38 o 
   7   4   8      127.19      121.59     16.98 o 
   8   4   8      163.11      164.41     15.04 o 
   9   4   8      142.10      162.15     25.29 o 
  10   4   8       24.93       32.64     14.25 o 
  11   4   8        0.22        7.97     16.33 o 
 -13   5   8       18.33       -6.28     25.11 o 
 -12   5   8       18.14       22.14     15.46 o 
 -11   5   8      171.62      164.06     17.41 o 
 -10   5   8        3.48       12.40     15.12 o 
  -9   5   8      147.57      119.76     14.86 o 
  -8   5   8      267.01      282.90     15.59 o 
  -7   5   8     1197.50     1139.00     55.36 o 
  -6   5   8      390.78      373.53     16.03 o 
  -5   5   8        6.21       -0.39     19.66 o 
  -4   5   8        8.74       16.49     21.32 o 
  -3   5   8      300.01      323.62     27.93 o 
  -2   5   8      172.99      245.85     33.83 o 
  -1   5   8      802.73      927.44     44.18 o 
   0   5   8     2175.03     2356.54    140.76 o 
   1   5   8       31.73       32.97     28.36 o 
   2   5   8      481.44      510.25     22.27 o 
   3   5   8       32.43       36.26     18.55 o 
   4   5   8       65.78       71.64     16.50 o 
   5   5   8        6.06       11.23     15.23 o 
   6   5   8       14.71       26.19     16.33 o 
   7   5   8        2.10       28.21     15.81 o 
   8   5   8       16.97       38.90     19.59 o 
   9   5   8      334.63      331.78     22.53 o 
  10   5   8        0.02       16.74     18.15 o 
  11   5   8        5.01       29.30     19.96 o 
 -12   6   8        0.42       -2.02     18.66 o 
 -11   6   8        1.04       15.92     18.30 o 
 -10   6   8       72.65       66.33     15.48 o 
  -9   6   8        2.66        3.36     14.46 o 
  -8   6   8       10.96       26.25     15.41 o 
  -7   6   8        0.05        6.13     13.70 o 
  -6   6   8      127.79      139.53     18.19 o 
  -5   6   8      127.13      104.96     21.94 o 
  -4   6   8      125.58      141.26     23.31 o 
  -3   6   8       61.71       52.67     30.58 o 
  -2   6   8       47.62       36.21     22.05 o 
  -1   6   8      604.78      714.19     40.19 o 
   0   6   8     2057.02     2162.16    158.52 o 
   1   6   8      345.72      345.36     37.78 o 
   2   6   8       47.72       65.39     16.65 o 
   3   6   8        6.05       -2.64     19.37 o 
   4   6   8      783.78      763.30     26.44 o 
   5   6   8       97.55       69.90     14.07 o 
   6   6   8        0.17        9.57     16.86 o 
   7   6   8        3.58        8.19     19.12 o 
   8   6   8        9.31       24.33     21.51 o 
   9   6   8      350.01      344.68     22.42 o 
  10   6   8        3.23       12.57     17.38 o 
 -11   7   8      123.21      141.18     19.99 o 
 -10   7   8       29.15       31.55     15.03 o 
  -9   7   8        6.32       24.27     17.84 o 
  -8   7   8      309.17      291.50     18.41 o 
  -7   7   8       19.79        8.14     14.87 o 
  -6   7   8       11.18       13.06     22.29 o 
  -5   7   8     1089.50     1100.80     45.33 o 
  -4   7   8      846.00      875.88     41.50 o 
  -3   7   8       98.63       84.20     23.88 o 
  -2   7   8        2.53        4.99     20.71 o 
  -1   7   8     1077.42     1099.93     39.77 o 
   0   7   8      353.00      325.19     86.19 o 
   1   7   8      399.60      413.95     40.18 o 
   2   7   8      110.80      106.09     20.99 o 
   3   7   8      284.79      324.86     24.71 o 
   4   7   8       12.94       17.77     19.50 o 
   5   7   8       80.26       74.60     17.30 o 
   6   7   8      221.05      211.43     17.31 o 
   7   7   8       20.59       10.60     15.81 o 
   8   7   8       50.18       53.64     18.89 o 
   9   7   8        3.72       -8.94     22.69 o 
  10   7   8       16.89       10.57     24.26 o 
 -10   8   8        5.50        7.49     16.54 o 
  -9   8   8       21.15       24.32     14.96 o 
  -8   8   8        6.32       10.02     18.35 o 
  -7   8   8      186.50      189.46     20.87 o 
  -6   8   8       11.04       18.85     23.57 o 
  -5   8   8     1062.96     1032.98     40.52 o 
  -4   8   8      139.58      173.82     37.36 o 
  -3   8   8      564.67      528.51     40.63 o 
  -2   8   8       16.82       33.74     30.73 o 
  -1   8   8       50.09       98.05     34.99 o 
   0   8   8      474.32      458.82     30.35 o 
   1   8   8      255.39      223.81     50.48 o 
   2   8   8      287.12      282.87     25.14 o 
   3   8   8       91.04       94.21     20.70 o 
   4   8   8       11.21       13.57     19.61 o 
   5   8   8       12.19        7.48     17.03 o 
   6   8   8       14.06       37.73     19.99 o 
   7   8   8       19.21        3.81     16.52 o 
   8   8   8       91.35       91.83     20.52 o 
   9   8   8        6.20       21.57     20.32 o 
  -9   9   8      568.68      524.33     26.21 o 
  -8   9   8       44.04       37.51     19.71 o 
  -7   9   8      256.41      272.44     31.80 o 
  -6   9   8      202.26      231.20     37.17 o 
  -5   9   8      436.07      360.02     38.83 o 
  -4   9   8        9.52       29.05     24.03 o 
  -3   9   8     1249.67     1205.89     41.64 o 
  -2   9   8      349.78      419.41     38.75 o 
  -1   9   8       20.61        8.87     33.62 o 
   0   9   8      368.03      347.07     33.76 o 
   1   9   8      488.79      492.57     49.89 o 
   2   9   8       13.79       29.75     19.98 o 
   3   9   8      352.33      338.51     24.93 o 
   4   9   8        5.53       17.74     20.07 o 
   5   9   8       43.41       42.04     21.07 o 
   6   9   8       13.76       24.27     20.83 o 
   7   9   8        1.07        3.69     16.47 o 
   8   9   8        2.34        4.62     18.77 o 
  -8  10   8        4.24       12.74     17.72 o 
  -7  10   8        8.89        8.38     35.75 o 
  -6  10   8       24.57       14.81     35.75 o 
  -5  10   8       16.45       -6.17     23.80 o 
  -4  10   8       63.69       74.48     35.83 o 
  -3  10   8       94.23      126.39     37.51 o 
  -2  10   8        1.14       10.32     23.76 o 
  -1  10   8        2.34        9.33     23.15 o 
   0  10   8      116.57       99.38     27.95 o 
   1  10   8      344.06      288.63     26.84 o 
   2  10   8       46.38       25.79     27.67 o 
   3  10   8      102.42      108.09     27.30 o 
   4  10   8        3.42        2.53     22.25 o 
   5  10   8        7.35       22.49     22.27 o 
   6  10   8       39.93       50.61     22.24 o 
  -6  11   8        0.77       23.80     40.51 o 
  -5  11   8        4.32        8.57     24.75 o 
  -4  11   8       19.69       22.54     25.59 o 
  -3  11   8        3.79       10.09     35.94 o 
  -2  11   8       18.90       -3.12     25.24 o 
  -1  11   8        2.27       25.74     35.45 o 
   0  11   8       95.77      105.33     29.02 o 
   1  11   8       32.54       29.31     28.29 o 
   2  11   8        9.54        5.19     22.35 o 
   3  11   8       18.63       12.26     29.87 o 
   4  11   8        1.33        3.13     25.85 o 
   5  11   8        2.78       10.89     42.83 o 
  -2  12   8       30.15       48.09     39.87 o 
  -1  12   8        5.54       18.85     37.62 o 
   0  12   8      230.78      187.33     34.91 o 
   1  12   8      163.48      160.63     26.12 o 
 -13   0   9       65.93       64.13     19.77 o 
 -11   0   9       26.91       20.51     20.27 o 
  -9   0   9      856.46      918.60     24.95 o 
  -7   0   9       34.32       32.15     16.13 o 
  -5   0   9     1287.45     1379.79     46.41 o 
  -3   0   9      755.71      828.80     31.09 o 
   1   0   9      305.75      370.55     36.59 o 
   3   0   9       23.35       30.69     22.28 o 
   5   0   9       11.95       17.26     21.21 o 
   7   0   9       76.49       99.24     17.56 o 
   9   0   9     1010.49      983.86     29.12 o 
  11   0   9      621.77      536.39     26.23 o 
 -13   1   9      115.35      108.50     14.32 o 
 -12   1   9        6.14       14.03     12.55 o 
 -11   1   9      490.02      514.74     16.96 o 
 -10   1   9       44.72       35.44     10.92 o 
  -9   1   9      499.03      550.19     16.89 o 
  -8   1   9        6.02       10.03     11.13 o 
  -7   1   9      592.01      618.44     20.13 o 
  -6   1   9      136.63      129.82     13.93 o 
  -5   1   9      143.36      148.67     13.73 o 
  -4   1   9       26.80       11.74     16.23 o 
  -3   1   9      240.30      238.40     20.02 o 
  -2   1   9      747.84      761.23     22.98 o 
  -1   1   9      155.06      181.87     20.27 o 
   0   1   9     1014.62      987.84     41.61 o 
   1   1   9       33.41       26.34     20.85 o 
   2   1   9       50.23       32.35     21.04 o 
   3   1   9      528.31      559.26     21.90 o 
   4   1   9     1062.32     1115.52     24.61 o 
   5   1   9      107.35      126.47     15.73 o 
   6   1   9       42.93       51.55     13.37 o 
   7   1   9        0.58       14.15     15.73 o 
   8   1   9      919.85      905.86     21.67 o 
   9   1   9        0.64       -0.56     12.05 o 
  10   1   9      417.10      417.88     18.23 o 
  11   1   9      352.00      310.95     17.86 o 
  12   1   9       18.25       15.60     13.90 o 
 -13   2   9       19.65       23.31     14.12 o 
 -12   2   9       47.02       31.92     14.75 o 
 -11   2   9       17.14       24.57     13.64 o 
 -10   2   9       65.71       60.92     14.43 o 
  -9   2   9       97.78      122.02     17.12 o 
  -8   2   9      139.23      134.95     17.97 o 
  -7   2   9       21.01       20.51     15.30 o 
  -6   2   9        9.02       12.34     15.90 o 
  -5   2   9      239.44      218.71     15.84 o 
  -4   2   9      315.54      320.35     18.99 o 
  -3   2   9        0.54        7.67     17.76 o 
  -2   2   9     4519.82     4484.51    220.88 o 
  -1   2   9      274.65      307.79     48.74 o 
   0   2   9      394.82      372.24     30.96 o 
   1   2   9       14.75       35.79     17.75 o 
   2   2   9      191.67      193.20     17.35 o 
   3   2   9       17.91       13.57     13.24 o 
   4   2   9       35.54       45.44     15.73 o 
   5   2   9      206.00      224.19     17.04 o 
   6   2   9       90.26       83.36     15.31 o 
   7   2   9       84.16       72.13     16.70 o 
   8   2   9       53.12       52.58     13.88 o 
   9   2   9       76.18       62.90     17.14 o 
  10   2   9       70.90       58.13     14.25 o 
  11   2   9       76.59       79.59     15.03 o 
 -13   3   9       92.29       85.93     15.85 o 
 -12   3   9       85.78       87.22     14.23 o 
 -11   3   9       29.86       32.44     13.87 o 
 -10   3   9       55.23       66.74     16.81 o 
  -9   3   9      196.80      198.96     18.49 o 
  -8   3   9      298.21      288.66     19.30 o 
  -7   3   9       57.70       69.31     17.26 o 
  -6   3   9      216.76      225.07     15.44 o 
  -5   3   9        2.63        4.54     13.10 o 
  -4   3   9       54.35       42.07     19.19 o 
  -3   3   9       31.13       33.33     16.46 o 
  -2   3   9       17.08       26.41     21.68 o 
  -1   3   9      363.87      405.62     58.32 o 
   0   3   9     1858.13     1888.79     83.82 o 
   1   3   9       27.09       42.88     22.89 o 
   2   3   9     1647.89     1660.72     34.55 o 
   3   3   9        2.43        9.54     17.19 o 
   4   3   9       27.63       35.27     17.98 o 
   5   3   9      155.89      156.48     17.36 o 
   6   3   9       40.26       49.62     14.45 o 
   7   3   9      123.20      139.30     16.10 o 
   8   3   9      341.41      331.80     17.58 o 
   9   3   9      107.36      103.52     17.85 o 
  10   3   9        3.69        1.99     14.55 o 
  11   3   9      207.56      186.53     21.41 o 
 -13   4   9        2.66       12.81     17.64 o 
 -12   4   9       28.83       28.56     17.75 o 
 -11   4   9       18.64       12.91     17.02 o 
 -10   4   9       29.65       22.16     15.29 o 
  -9   4   9      765.87      717.58     28.04 o 
  -8   4   9      705.50      733.87     21.17 o 
  -7   4   9       24.47       23.97     12.18 o 
  -6   4   9      371.30      370.90     16.82 o 
  -5   4   9        9.58       11.69     19.48 o 
  -4   4   9      262.29      286.02     23.95 o 
  -3   4   9       97.93       79.03     31.95 o 
  -2   4   9        9.68       16.26     30.19 o 
   0   4   9      225.45      264.06     52.38 o 
   1   4   9      748.14      819.20     42.74 o 
   2   4   9      252.65      260.68     20.63 o 
   3   4   9       11.37        8.11     17.66 o 
   4   4   9       87.78       96.51     17.53 o 
   5   4   9      103.31       90.24     19.30 o 
   6   4   9        4.71        2.56     13.96 o 
   7   4   9      265.92      280.37     21.33 o 
   8   4   9       19.22       39.40     20.37 o 
   9   4   9        1.38        6.57     19.10 o 
  10   4   9        1.40        9.99     16.57 o 
  11   4   9       17.99       29.96     17.69 o 
 -12   5   9       11.74       11.83     17.99 o 
 -11   5   9        0.01        5.83     17.54 o 
 -10   5   9      319.46      326.28     17.74 o 
  -9   5   9       45.51       53.29     15.55 o 
  -8   5   9      232.91      217.65     17.84 o 
  -7   5   9      106.68      102.43     14.24 o 
  -6   5   9       32.36       37.27     15.49 o 
  -5   5   9       44.71       50.06     15.96 o 
  -4   5   9      204.46      165.52     32.15 o 
  -3   5   9        7.86       39.52     30.23 o 
  -2   5   9       77.91       63.26     22.74 o 
  -1   5   9       83.94       47.64     22.01 o 
   0   5   9     1205.46     1274.22    108.91 o 
   1   5   9       46.88       55.56     29.02 o 
   2   5   9      417.98      383.78     21.49 o 
   3   5   9      327.66      316.88     22.31 o 
   4   5   9      224.32      226.24     21.64 o 
   5   5   9        1.56        5.82     14.45 o 
   6   5   9      795.64      826.53     25.92 o 
   7   5   9       61.73       63.06     18.40 o 
   8   5   9       12.81        7.22     16.50 o 
   9   5   9        2.33        4.11     22.03 o 
  10   5   9        7.47       15.00     19.56 o 
 -12   6   9       66.09       66.69     17.04 o 
 -11   6   9       11.85       14.32     16.41 o 
 -10   6   9       78.26       88.43     16.66 o 
  -9   6   9      116.83       93.90     13.02 o 
  -8   6   9        0.50       17.14     13.09 o 
  -7   6   9       30.88       24.88     14.97 o 
  -6   6   9       34.57       43.01     21.15 o 
  -5   6   9       37.19       83.66     33.39 o 
  -4   6   9       78.22       75.97     22.96 o 
  -3   6   9      133.70      101.39     30.89 o 
  -2   6   9      976.85      966.62     42.93 o 
  -1   6   9      929.28      931.31     36.63 o 
   1   6   9      136.61      131.71     31.88 o 
   2   6   9      227.12      229.75     19.51 o 
   3   6   9      124.28      122.22     18.46 o 
   4   6   9       36.51       38.84     16.38 o 
   5   6   9       89.81       83.34     17.33 o 
   6   6   9        3.89       -2.83     15.24 o 
   7   6   9       52.21       32.20     20.97 o 
   8   6   9        5.17       19.95     17.74 o 
   9   6   9       54.82       63.87     22.41 o 
  10   6   9        1.75        4.88     21.45 o 
 -11   7   9        4.59        5.21     17.40 o 
 -10   7   9        4.91        2.24     13.99 o 
  -9   7   9       38.38       40.18     13.64 o 
  -8   7   9        0.83       27.70     20.58 o 
  -7   7   9      237.36      200.66     20.09 o 
  -6   7   9      645.94      590.83     25.35 o 
  -5   7   9      307.27      334.85     28.00 o 
  -4   7   9      958.05     1011.07     42.42 o 
  -3   7   9       28.60       23.76     21.44 o 
  -2   7   9      159.09      129.42     23.69 o 
  -1   7   9       28.86        8.76     30.84 o 
   1   7   9       34.62       28.49     33.86 o 
   2   7   9     1074.84     1138.72     33.73 o 
   3   7   9      275.20      272.11     23.60 o 
   4   7   9      102.30       92.13     20.93 o 
   5   7   9      102.68       81.83     17.92 o 
   6   7   9       51.78       52.89     15.15 o 
   7   7   9      190.88      186.01     18.29 o 
   8   7   9      148.66      148.87     22.88 o 
   9   7   9        4.71       11.95     19.73 o 
 -10   8   9       20.38       34.80     16.80 o 
  -9   8   9       54.24       36.86     19.58 o 
  -8   8   9       84.54       64.31     17.40 o 
  -7   8   9       39.25       48.67     20.58 o 
  -6   8   9        4.10        2.21     35.56 o 
  -5   8   9       64.78       65.23     34.54 o 
  -4   8   9      944.67      941.73     44.67 o 
  -3   8   9        2.09       28.86     34.57 o 
  -2   8   9      134.17      182.85     27.08 o 
  -1   8   9      161.17      182.29     36.37 o 
   0   8   9      132.23      123.05     35.19 o 
   1   8   9      169.55      169.03     53.59 o 
   2   8   9       21.01       28.84     21.07 o 
   3   8   9       13.33        7.65     18.48 o 
   4   8   9       55.04       39.41     17.58 o 
   5   8   9       80.01       60.07     21.66 o 
   6   8   9        1.27       12.86     18.47 o 
   7   8   9       24.42       34.30     16.87 o 
   8   8   9        2.10       22.68     22.00 o 
  -9   9   9      133.28      157.09     22.46 o 
  -8   9   9      222.72      180.31     23.98 o 
  -7   9   9       22.09       18.41     17.89 o 
  -6   9   9        1.97       -1.60     34.04 o 
  -5   9   9        1.65       39.75     34.99 o 
  -4   9   9       39.68       60.62     33.24 o 
  -3   9   9      420.25      389.73     30.29 o 
  -2   9   9      556.78      563.36     32.89 o 
  -1   9   9       64.27       49.66     24.79 o 
   0   9   9      159.43      123.21     34.70 o 
   1   9   9       83.67       92.92     54.84 o 
   2   9   9       63.23       63.15     21.31 o 
   3   9   9       30.87       31.04     18.26 o 
   4   9   9       99.77       85.26     18.17 o 
   5   9   9      172.78      141.88     20.27 o 
   6   9   9       56.21       52.76     21.50 o 
   7   9   9       14.14       21.01     19.75 o 
  -7  10   9       24.37        2.78     39.22 o 
  -6  10   9       66.09       77.76     26.08 o 
  -5  10   9        0.63       17.90     35.33 o 
  -4  10   9        1.60        8.38     24.44 o 
  -3  10   9        3.56       12.03     33.81 o 
  -2  10   9        4.78      -19.72     23.72 o 
  -1  10   9        0.38       27.41     34.04 o 
   0  10   9       62.21       92.11     26.88 o 
   1  10   9        8.07        4.15     28.46 o 
   2  10   9        1.45       14.09     26.56 o 
   3  10   9        1.65       14.79     26.54 o 
   4  10   9       71.08       74.99     19.17 o 
   5  10   9        1.52       -2.58     18.33 o 
   6  10   9       80.25       62.36     29.52 o 
  -5  11   9       93.24       64.17     30.46 o 
  -4  11   9        4.24        2.63     35.91 o 
  -3  11   9       17.03       24.94     35.87 o 
  -2  11   9        0.00        4.38     26.27 o 
  -1  11   9      157.40      155.39     27.23 o 
   0  11   9      105.09       93.87     26.43 o 
   1  11   9        0.78        4.95     23.55 o 
   2  11   9       53.28       48.20     19.48 o 
   3  11   9       39.77       51.91     23.27 o 
   4  11   9       25.60       26.20     53.35 o 
 -12   0  10      878.84      891.98     29.22 o 
 -10   0  10     1283.40     1377.92     56.13 o 
  -8   0  10      190.77      223.49     21.31 o 
  -6   0  10       52.85       74.66     15.15 o 
  -4   0  10      136.29      144.66     21.28 o 
  -2   0  10        5.87        5.03     19.61 o 
   0   0  10     2816.08     3223.70     76.53 o 
   2   0  10      982.34     1007.02     48.52 o 
   4   0  10     1797.46     1893.25     60.02 o 
   6   0  10        0.60        4.47     23.13 o 
   8   0  10      451.56      448.76     22.46 o 
  10   0  10        6.12       24.56     24.87 o 
 -13   1  10       66.42       75.77     16.85 o 
 -12   1  10        0.13        9.66     14.51 o 
 -11   1  10      341.55      338.28     17.66 o 
 -10   1  10        0.05        3.38     12.58 o 
  -9   1  10       58.58       56.33     13.88 o 
  -8   1  10      725.56      732.22     18.55 o 
  -7   1  10     1202.27     1131.17     23.60 o 
  -6   1  10       31.89       38.69     14.58 o 
  -5   1  10       30.22       41.24     16.00 o 
  -4   1  10      507.98      556.58     23.01 o 
  -3   1  10      129.12      142.05     16.61 o 
  -2   1  10       90.63       93.13     16.35 o 
  -1   1  10      767.52      763.40     33.61 o 
   0   1  10       56.82       49.86     18.08 o 
   1   1  10       10.52       21.35     17.94 o 
   2   1  10       38.76       47.85     17.45 o 
   3   1  10      546.69      547.15     20.97 o 
   4   1  10       97.24       74.14     17.07 o 
   5   1  10       88.28       73.08     17.07 o 
   6   1  10       23.82       47.60     16.14 o 
   7   1  10      201.90      211.81     16.43 o 
   8   1  10      197.96      206.34     16.96 o 
   9   1  10      324.02      316.70     15.14 o 
  10   1  10       11.05        4.93     12.38 o 
  11   1  10      120.87      119.10     17.21 o 
 -13   2  10      258.80      255.62     16.34 o 
 -12   2  10      155.56      160.67     17.80 o 
 -11   2  10      100.96      101.13     13.45 o 
 -10   2  10       44.77       33.36     12.97 o 
  -9   2  10       15.31       15.48     11.21 o 
  -8   2  10      275.86      280.19     18.96 o 
  -7   2  10      107.16       84.77     17.80 o 
  -6   2  10      581.00      605.61     25.60 o 
  -5   2  10       79.04       84.13     24.73 o 
  -4   2  10     1576.26     1627.80     34.42 o 
  -3   2  10      453.84      455.63     22.38 o 
  -2   2  10      751.67      779.20     34.21 o 
  -1   2  10       87.81      101.71     19.15 o 
   0   2  10      185.83      211.01     29.28 o 
   1   2  10      380.56      376.80     27.01 o 
   2   2  10       56.01       75.30     23.13 o 
   3   2  10       95.81      111.37     19.83 o 
   4   2  10      730.15      742.70     23.85 o 
   5   2  10        3.71        3.82     16.37 o 
   6   2  10       48.44       45.21     13.04 o 
   7   2  10       30.19       33.18     13.22 o 
   8   2  10      152.41      156.07     14.89 o 
   9   2  10      205.88      191.73     14.55 o 
  10   2  10        0.40       20.18     16.07 o 
  11   2  10      111.54      112.83     15.49 o 
 -13   3  10       35.81       33.43     17.51 o 
 -12   3  10        9.99       17.84     13.62 o 
 -11   3  10       60.29       45.11     17.93 o 
 -10   3  10       59.70       53.38     15.79 o 
  -9   3  10       79.04       96.81     17.60 o 
  -8   3  10      490.97      454.29     19.18 o 
  -7   3  10        6.63       10.35     16.65 o 
  -6   3  10       12.99       14.00     20.31 o 
  -5   3  10        5.24       19.93     19.88 o 
  -4   3  10      291.35      276.26     21.14 o 
  -3   3  10      147.57      164.37     18.51 o 
  -2   3  10       78.53       86.20     16.58 o 
  -1   3  10      811.72      902.60     66.85 o 
   0   3  10       12.61       10.32     32.59 o 
   1   3  10      365.25      445.24     28.48 o 
   2   3  10       31.57       20.35     19.35 o 
   3   3  10      241.95      243.89     18.36 o 
   4   3  10       35.56       42.49     16.64 o 
   5   3  10       32.57       40.32     18.83 o 
   6   3  10       89.55      106.37     18.19 o 
   7   3  10        5.24        9.92     19.26 o 
   8   3  10       27.86       25.75     13.78 o 
   9   3  10        2.38        9.79     13.57 o 
  10   3  10      155.75      151.60     16.62 o 
  11   3  10        0.02        6.16     16.78 o 
 -12   4  10        8.36       -4.09     15.89 o 
 -11   4  10       42.78       46.20     14.40 o 
 -10   4  10      126.55      108.89     18.77 o 
  -9   4  10       94.64       88.74     17.67 o 
  -8   4  10       20.26       21.43     17.17 o 
  -7   4  10      189.47      191.34     15.30 o 
  -6   4  10       12.12       19.20     15.16 o 
  -5   4  10        2.66        6.04     17.00 o 
  -4   4  10      149.53      164.56     23.66 o 
  -3   4  10       46.12       28.71     32.02 o 
  -2   4  10      370.52      389.33     36.97 o 
  -1   4  10        0.52        8.56     36.10 o 
   0   4  10     2261.08     2500.62    103.91 o 
   1   4  10      138.87      135.59     26.19 o 
   2   4  10      288.82      293.71     19.59 o 
   3   4  10        0.29       12.20     16.07 o 
   4   4  10      267.07      297.51     19.51 o 
   5   4  10        0.00       -0.77     16.40 o 
   6   4  10       31.09       19.15     18.96 o 
   7   4  10        2.51       -0.69     16.98 o 
   8   4  10      174.26      191.01     19.22 o 
   9   4  10       65.18       60.16     21.90 o 
  10   4  10        2.25        1.68     17.46 o 
 -12   5  10        1.18        1.36     15.87 o 
 -11   5  10       75.61       73.63     16.82 o 
 -10   5  10        5.23       11.02     15.61 o 
  -9   5  10       21.49       22.92     18.44 o 
  -8   5  10       47.11       54.56     14.78 o 
  -7   5  10      422.14      394.39     22.53 o 
  -6   5  10       12.19       25.83     20.39 o 
  -5   5  10       27.25        4.73     21.85 o 
  -4   5  10        7.67       17.97     29.05 o 
  -3   5  10       14.19       31.72     20.75 o 
  -2   5  10       24.82       41.39     30.46 o 
  -1   5  10      617.47      583.24     32.79 o 
   0   5  10       62.08       67.48     60.13 o 
   1   5  10     1606.13     1734.93     85.18 o 
   2   5  10      441.84      428.22     22.08 o 
   3   5  10       20.42       17.08     16.83 o 
   4   5  10        0.00        1.17     14.82 o 
   5   5  10       13.36       15.73     18.63 o 
   6   5  10      195.40      166.81     20.90 o 
   7   5  10        0.11       12.28     17.55 o 
   8   5  10       54.56       56.08     18.38 o 
   9   5  10        0.23       12.99     19.00 o 
  10   5  10        8.83        5.01     20.16 o 
 -11   6  10        7.84       21.49     17.20 o 
 -10   6  10      175.42      181.42     18.58 o 
  -9   6  10      195.19      172.50     15.01 o 
  -8   6  10        0.23        4.25     15.60 o 
  -7   6  10      113.04      115.32     22.22 o 
  -6   6  10      231.23      172.12     19.90 o 
  -5   6  10      155.26      117.19     20.85 o 
  -4   6  10      218.06      231.87     25.52 o 
  -3   6  10      295.67      249.67     26.75 o 
  -2   6  10      627.33      634.55     32.90 o 
  -1   6  10      588.40      601.98     32.56 o 
   1   6  10     1020.10     1027.67     55.35 o 
   2   6  10        8.82       13.67     17.56 o 
   3   6  10      321.38      319.93     22.23 o 
   4   6  10      392.48      386.93     25.37 o 
   5   6  10      339.44      369.23     21.32 o 
   6   6  10      158.70      141.25     26.33 o 
   7   6  10        0.52        6.05     18.06 o 
   8   6  10       11.59       10.86     16.99 o 
   9   6  10       25.20       28.44     22.18 o 
 -11   7  10       82.07      105.81     28.64 o 
 -10   7  10       80.03       60.71     17.45 o 
  -9   7  10       64.02       50.19     19.61 o 
  -8   7  10      106.39       85.49     19.84 o 
  -7   7  10      374.81      358.77     27.60 o 
  -6   7  10      216.15      229.14     28.82 o 
  -5   7  10       62.62       56.02     22.39 o 
  -4   7  10     1968.85     1974.55     54.35 o 
  -3   7  10      161.53      170.06     24.26 o 
  -2   7  10       40.76       60.43     30.01 o 
  -1   7  10       32.55       46.72     21.67 o 
   1   7  10      394.32      409.59     47.19 o 
   2   7  10      398.22      426.90     26.26 o 
   3   7  10      495.97      505.08     24.22 o 
   4   7  10       92.59      100.27     20.55 o 
   5   7  10       19.03       22.37     18.72 o 
   6   7  10       30.35       22.45     18.36 o 
   7   7  10        1.49        7.68     17.76 o 
   8   7  10        1.02        7.24     21.61 o 
   9   7  10        9.65       22.77     24.19 o 
 -10   8  10       23.56       33.55     24.01 o 
  -9   8  10        0.15        1.30     24.07 o 
  -8   8  10       31.93       42.95     18.38 o 
  -7   8  10      159.26      143.57     30.75 o 
  -6   8  10       54.93       50.76     36.40 o 
  -5   8  10       42.84       36.67     35.11 o 
  -4   8  10       48.06       49.50     34.16 o 
  -3   8  10      207.18      256.96     37.18 o 
  -2   8  10        1.77        2.70     33.35 o 
  -1   8  10       67.45       82.22     34.16 o 
   0   8  10      216.55      160.67     34.93 o 
   1   8  10       24.83       38.69     56.16 o 
   2   8  10      359.28      343.40     26.15 o 
   3   8  10       25.21       10.08     22.33 o 
   4   8  10       62.97       47.26     20.69 o 
   5   8  10      135.43      131.75     22.15 o 
   6   8  10      425.85      407.56     22.93 o 
   7   8  10        9.30       19.34     16.66 o 
   8   8  10       16.77       25.79     28.54 o 
  -8   9  10       44.20       58.59     18.95 o 
  -7   9  10       44.87       51.77     24.99 o 
  -6   9  10       11.76       -5.67     24.86 o 
  -5   9  10       63.52       59.94     37.47 o 
  -4   9  10        1.10       16.94     24.67 o 
  -3   9  10      242.73      220.86     28.95 o 
  -2   9  10      111.95      132.11     35.72 o 
  -1   9  10      135.61      145.75     35.76 o 
   0   9  10       88.66       55.03     24.79 o 
   2   9  10        2.23       14.70     26.26 o 
   3   9  10      132.39      126.24     23.26 o 
   4   9  10      123.57      133.83     23.31 o 
   5   9  10        4.66        6.58     22.19 o 
   6   9  10        0.32        7.61     18.19 o 
  -7  10  10        0.85       -2.10     22.84 o 
  -6  10  10        0.18       -5.25     25.17 o 
  -5  10  10       15.08      -10.09     36.21 o 
  -4  10  10       41.11       62.07     35.83 o 
  -3  10  10        6.09       13.75     24.94 o 
  -2  10  10        7.49       37.70     35.11 o 
  -1  10  10       31.26       43.67     25.63 o 
   0  10  10       51.36       74.48     35.30 o 
   1  10  10        7.35       11.84     33.09 o 
   2  10  10       23.98       40.43     28.14 o 
   3  10  10        5.77        9.62     22.16 o 
   4  10  10       14.48       17.18     22.48 o 
   5  10  10        0.00        8.49     24.52 o 
  -4  11  10      133.30      102.52     30.28 o 
  -3  11  10       29.52       32.18     37.35 o 
  -2  11  10       76.77       81.72     40.82 o 
  -1  11  10      224.27      228.61     39.16 o 
   0  11  10       92.13       71.78     36.02 o 
   1  11  10      140.92      143.11     26.63 o 
   2  11  10       52.07       44.31     18.55 o 
 -13   0  11       47.94       65.27     23.21 o 
 -11   0  11      356.22      337.45     20.50 o 
  -9   0  11       85.19       80.36     18.09 o 
  -7   0  11       52.73       56.81     17.73 o 
  -5   0  11       14.93       23.56     15.35 o 
  -3   0  11      389.47      427.44     38.95 o 
   1   0  11       33.07       23.68     29.32 o 
   3   0  11        6.46       -1.18     22.81 o 
   5   0  11       11.86       16.16     22.98 o 
   7   0  11      119.43      111.36     24.81 o 
   9   0  11      332.81      317.13     50.94 o 
  11   0  11       50.11       48.34     26.73 o 
 -13   1  11       98.98       89.05     19.10 o 
 -12   1  11        8.04       21.15     14.56 o 
 -11   1  11        2.14       13.94     14.85 o 
 -10   1  11       32.48       37.94     13.30 o 
  -9   1  11      329.00      314.21     15.37 o 
  -8   1  11     2433.16     2632.94     48.54 o 
  -7   1  11      296.38      303.18     16.14 o 
  -6   1  11      424.55      393.87     20.86 o 
  -5   1  11      236.33      242.02     18.44 o 
  -4   1  11      593.59      589.88     24.35 o 
  -3   1  11       31.98       45.68     17.39 o 
  -2   1  11       28.73       19.64     17.37 o 
  -1   1  11      170.26      202.08     34.70 o 
   0   1  11      449.01      485.83     24.72 o 
   1   1  11       48.43       41.55     14.95 o 
   2   1  11      410.14      435.69     23.19 o 
   3   1  11       11.13        7.10     22.04 o 
   4   1  11       59.95       66.37     16.36 o 
   5   1  11       94.09       76.36     15.45 o 
   6   1  11       16.09       41.95     12.72 o 
   7   1  11        0.01       20.15     14.04 o 
   8   1  11       38.43       37.99     12.62 o 
   9   1  11       75.32       70.60     14.09 o 
  10   1  11       64.97       66.68     16.88 o 
  11   1  11        1.15      -10.63     19.57 o 
 -13   2  11       50.95       67.12     18.75 o 
 -12   2  11        0.00        5.15     13.96 o 
 -11   2  11       67.87       70.24     15.27 o 
 -10   2  11      287.35      254.31     16.11 o 
  -9   2  11       50.47       51.51     13.83 o 
  -8   2  11     1335.82     1281.40     50.60 o 
  -7   2  11      140.63      116.65     22.50 o 
  -6   2  11      147.58      139.69     18.14 o 
  -5   2  11       23.04       32.65     16.67 o 
  -4   2  11      294.72      242.01     92.92 o 
  -3   2  11        0.61        2.31     12.63 o 
  -2   2  11      188.85      170.31     15.52 o 
  -1   2  11       85.24       93.07     19.39 o 
   0   2  11       24.98       20.25     23.71 o 
   1   2  11       74.57       79.68     20.20 o 
   2   2  11       93.22       94.15     24.38 o 
   3   2  11     1020.26     1079.20     37.68 o 
   4   2  11        6.41       12.50     12.14 o 
   5   2  11       15.51       26.50     16.20 o 
   6   2  11      214.13      194.84     17.21 o 
   7   2  11      115.00      128.12     20.00 o 
   8   2  11       62.84       68.07     14.42 o 
   9   2  11       98.82       90.12     16.58 o 
  10   2  11        8.52        7.11     14.82 o 
 -12   3  11       23.45       31.67     15.60 o 
 -11   3  11      235.55      223.12     39.75 o 
 -10   3  11      137.12      141.42     18.84 o 
  -9   3  11       68.40       53.70     15.48 o 
  -8   3  11       10.08       13.20     13.84 o 
  -7   3  11      107.79      103.82     18.20 o 
  -6   3  11      537.43      561.35     87.88 o 
  -5   3  11      328.64      306.92     21.19 o 
  -4   3  11      292.95      304.88     21.90 o 
  -3   3  11      582.43      604.68     24.78 o 
  -2   3  11      358.84      344.26     18.52 o 
  -1   3  11       83.45       88.20     44.02 o 
   0   3  11        0.00       -0.61     38.91 o 
   1   3  11      166.59      167.35     20.07 o 
   2   3  11       99.74      126.11     25.48 o 
   3   3  11        1.00       17.17     19.47 o 
   4   3  11        0.66        9.88     18.01 o 
   5   3  11      404.48      462.72     23.11 o 
   6   3  11      114.29      120.90     18.45 o 
   7   3  11      146.86      156.54     20.88 o 
   8   3  11       80.18       74.30     22.41 o 
   9   3  11       43.42       37.57     19.23 o 
  10   3  11        0.11       17.09     16.81 o 
 -12   4  11        1.04        0.43     15.98 o 
 -11   4  11       10.14        7.21     16.16 o 
 -10   4  11       66.47       38.78     14.46 o 
  -9   4  11      115.20      115.98     15.32 o 
  -8   4  11       91.97       72.54     14.21 o 
  -7   4  11      118.67      135.80     23.05 o 
  -6   4  11       24.87       44.60     19.62 o 
  -5   4  11      120.61      159.84     17.31 o 
  -4   4  11       13.33       16.69     23.10 o 
  -3   4  11      262.89      284.70     23.01 o 
  -2   4  11      255.90      227.03     27.74 o 
  -1   4  11      283.35      324.78     47.21 o 
   0   4  11       67.40       71.67     45.39 o 
   1   4  11     1117.47     1255.24     35.23 o 
   2   4  11      161.64      174.28     21.92 o 
   3   4  11        0.35        8.75     16.00 o 
   4   4  11        0.49        5.93     18.76 o 
   5   4  11      212.77      227.65     16.99 o 
   6   4  11      100.54       91.43     17.76 o 
   7   4  11        1.70        9.81     17.48 o 
   8   4  11       48.08       56.17     20.27 o 
   9   4  11        0.90       -1.85     18.53 o 
  10   4  11        8.80       19.87     20.38 o 
 -12   5  11        0.57       16.94     21.35 o 
 -11   5  11        9.96       15.19     18.79 o 
 -10   5  11       11.79       23.21     15.01 o 
  -9   5  11        5.73       14.58     17.39 o 
  -8   5  11      194.48      202.66     19.57 o 
  -7   5  11      533.62      500.95     25.99 o 
  -6   5  11       51.90       59.23     23.18 o 
  -5   5  11      608.49      582.50     28.25 o 
  -4   5  11        1.30       19.23     18.02 o 
  -3   5  11      169.76      163.44     30.70 o 
  -2   5  11       25.39       35.41     31.34 o 
  -1   5  11       18.65        8.80     23.19 o 
   0   5  11      791.54      759.43     80.33 o 
   1   5  11      705.70      666.02     52.93 o 
   2   5  11       32.89       40.77     20.70 o 
   3   5  11       25.32       14.98     16.66 o 
   4   5  11      128.20      132.12     20.03 o 
   5   5  11      345.48      369.04     28.54 o 
   6   5  11      132.78      130.00     18.99 o 
   7   5  11       12.84       14.67     16.43 o 
   8   5  11      143.92      153.20     20.38 o 
   9   5  11       17.95       16.00     19.97 o 
 -11   6  11        6.44        9.51     19.34 o 
 -10   6  11       36.16       39.62     16.97 o 
  -9   6  11      106.15      119.42     20.28 o 
  -8   6  11      299.16      315.28     22.36 o 
  -7   6  11      142.29      133.24     24.37 o 
  -6   6  11        6.28        6.60     19.65 o 
  -5   6  11      310.41      322.86     40.50 o 
  -4   6  11        5.92      -24.18     24.18 o 
  -3   6  11      144.21      165.22     33.10 o 
  -2   6  11        2.95       14.74     30.92 o 
  -1   6  11      756.90      745.50     33.44 o 
   1   6  11        1.03        8.80     46.64 o 
   2   6  11        8.88        1.69     19.96 o 
   3   6  11       45.47       71.93     20.96 o 
   4   6  11       11.59       16.58     16.12 o 
   5   6  11        0.56       16.07     16.66 o 
   6   6  11        0.73        9.29     17.81 o 
   7   6  11        3.58       14.92     20.92 o 
   8   6  11        1.60       12.41     18.79 o 
   9   6  11       33.55       29.58     21.08 o 
 -10   7  11       49.85       51.32     24.52 o 
  -9   7  11       76.68       68.30     20.37 o 
  -8   7  11       66.45       81.85     20.70 o 
  -7   7  11        3.53      -17.66     19.36 o 
  -6   7  11       44.91       44.77     17.12 o 
  -5   7  11        7.06      -14.62     22.96 o 
  -4   7  11       19.61       17.02     24.60 o 
  -3   7  11       97.08       89.84     32.03 o 
  -2   7  11      245.96      211.15     33.83 o 
  -1   7  11      487.55      452.84     31.67 o 
   1   7  11       46.75       67.44     56.24 o 
   2   7  11       91.53       83.63     21.73 o 
   3   7  11       86.72       80.61     18.46 o 
   4   7  11       13.49       20.26     18.25 o 
   5   7  11      183.12      181.75     18.54 o 
   6   7  11        1.38       -2.80     20.13 o 
   7   7  11       38.42       29.09     16.65 o 
   8   7  11        0.24       -3.67     22.16 o 
  -9   8  11        3.42       22.46     26.05 o 
  -8   8  11       92.87       58.14     18.52 o 
  -7   8  11      233.73      224.77     27.06 o 
  -6   8  11       57.08       60.17     25.27 o 
  -5   8  11       17.44       28.63     35.87 o 
  -4   8  11        8.54       13.06     24.79 o 
  -3   8  11       50.26       68.01     25.89 o 
  -2   8  11        1.19       -1.94     22.92 o 
  -1   8  11      166.30      203.77     27.84 o 
   0   8  11       16.50        9.06     35.41 o 
   2   8  11       29.62       30.47     23.09 o 
   3   8  11      368.33      359.22     26.12 o 
   4   8  11       87.83      101.05     22.09 o 
   5   8  11       27.84       36.64     16.96 o 
   6   8  11        0.00        8.58     19.39 o 
   7   8  11       25.88       25.48     23.17 o 
  -8   9  11        2.35       10.08     21.74 o 
  -7   9  11       15.06       39.94     25.52 o 
  -6   9  11        5.43       -9.75     25.70 o 
  -5   9  11        8.87       38.80     35.30 o 
  -4   9  11      453.25      411.41     30.67 o 
  -3   9  11       34.75       35.53     35.22 o 
  -2   9  11      566.47      589.60     36.36 o 
  -1   9  11      118.11      117.64     35.26 o 
   0   9  11       10.92       35.56     24.56 o 
   1   9  11       14.37        7.58     16.83 o 
   2   9  11        0.25        8.44     27.53 o 
   3   9  11        1.21       -3.36     22.24 o 
   4   9  11        7.75       13.87     20.03 o 
   5   9  11       67.47       93.38     23.20 o 
   6   9  11       63.19       69.45     29.36 o 
  -6  10  11        0.04       21.02     26.27 o 
  -5  10  11       24.88       42.34     27.07 o 
  -4  10  11      151.30      114.90     40.26 o 
  -3  10  11      111.94       96.81     36.90 o 
  -2  10  11       35.15       45.73     25.59 o 
  -1  10  11      226.25      161.58     37.82 o 
   0  10  11       87.35       89.68     35.61 o 
   1  10  11       18.02       -3.62     26.98 o 
   2  10  11       11.64       43.31     31.15 o 
   3  10  11        0.95        1.68     29.97 o 
   4  10  11        4.01        3.65     28.18 o 
  -2  11  11        0.41       18.50     26.42 o 
  -1  11  11      119.27      106.33     31.30 o 
   0  11  11       56.24       10.93     37.55 o 
 -12   0  12       47.45       40.42     19.53 o 
 -10   0  12      892.52      851.98     24.00 o 
  -8   0  12      275.69      264.75     19.33 o 
  -6   0  12     2150.89     2224.70     43.56 o 
  -4   0  12      489.74      554.55     44.94 o 
  -2   0  12      307.97      344.61     37.68 o 
   0   0  12     1288.18     1280.43     53.55 o 
   2   0  12      227.72      214.32     32.61 o 
   4   0  12      471.95      453.62     37.77 o 
   6   0  12       61.20       44.29     19.26 o 
   8   0  12        4.79       10.35     18.99 o 
  10   0  12        8.92       22.99     21.87 o 
 -12   1  12      155.32      132.42     14.39 o 
 -11   1  12       57.22       46.58     15.41 o 
 -10   1  12      445.30      432.19     16.88 o 
  -9   1  12      153.04      145.20     13.91 o 
  -8   1  12      124.47      146.51     14.71 o 
  -7   1  12      100.31      102.05     19.66 o 
  -6   1  12        0.29       16.40     14.27 o 
  -5   1  12      309.84      298.44     20.08 o 
  -4   1  12       19.59       19.60     18.34 o 
  -3   1  12      825.25      921.59     27.71 o 
  -2   1  12       51.59       43.02     18.37 o 
  -1   1  12      156.57      184.77     34.70 o 
   0   1  12       38.26       38.87     21.91 o 
   1   1  12      160.16      181.46     24.87 o 
   2   1  12      125.46      136.93     18.99 o 
   3   1  12      166.95      163.65     20.63 o 
   4   1  12      155.26      142.35     25.27 o 
   5   1  12       63.42       57.68     18.95 o 
   6   1  12       43.01       43.83     16.40 o 
   7   1  12      153.58      143.70     14.78 o 
   8   1  12        2.88        4.46     14.65 o 
   9   1  12       58.28       60.21     16.86 o 
  10   1  12      107.00      109.93     19.14 o 
 -12   2  12       31.96       31.69     15.57 o 
 -11   2  12       78.91       95.19     17.17 o 
 -10   2  12        2.83       31.78     15.49 o 
  -9   2  12      148.92      160.90     15.03 o 
  -8   2  12     1464.21     1224.24    160.91 o 
  -7   2  12      176.43      190.61     25.53 o 
  -6   2  12      294.22      280.80     21.86 o 
  -5   2  12     2059.96     2030.13     62.67 o 
  -4   2  12       78.64       88.95     20.36 o 
  -3   2  12      418.74      389.77     24.01 o 
  -2   2  12       14.86       16.84     14.86 o 
  -1   2  12      138.19      156.05     22.27 o 
   0   2  12      283.04      286.85     22.58 o 
   1   2  12       39.93       42.53     20.81 o 
   2   2  12       23.14       37.18     23.50 o 
   3   2  12       35.09       44.07     23.50 o 
   4   2  12       85.88       93.11     19.94 o 
   5   2  12      187.17      189.59     20.98 o 
   6   2  12      215.39      203.17     18.76 o 
   7   2  12       39.18       41.69     17.51 o 
   8   2  12        3.10       31.53     21.83 o 
   9   2  12       77.79       72.67     16.09 o 
  10   2  12        9.55        4.74     12.47 o 
 -12   3  12      112.86       90.09     14.81 o 
 -11   3  12       38.03       50.63     15.41 o 
 -10   3  12      119.70      102.54     13.67 o 
  -9   3  12        9.00       17.86     12.88 o 
  -8   3  12      184.01      196.00     21.93 o 
  -7   3  12       42.92       40.48     18.52 o 
  -6   3  12      163.42      158.68     27.36 o 
  -5   3  12      653.64      650.32     33.13 o 
  -4   3  12       23.52       12.94     20.34 o 
  -3   3  12      916.28      880.66     38.42 o 
  -2   3  12        9.36        8.17     15.81 o 
  -1   3  12       71.69       69.45     20.05 o 
   0   3  12        1.37        5.53     29.14 o 
   1   3  12      589.04      590.90     31.61 o 
   2   3  12      214.80      187.29     25.60 o 
   3   3  12      524.26      549.24     28.88 o 
   4   3  12      294.70      266.65     20.01 o 
   5   3  12        0.00        1.70     16.83 o 
   6   3  12       30.78       35.39     15.65 o 
   7   3  12      138.28      148.86     18.77 o 
   8   3  12      119.07      117.48     18.65 o 
   9   3  12       32.19       29.39     22.03 o 
  10   3  12        0.56       -7.62     28.02 o 
 -12   4  12       29.60       29.62     19.21 o 
 -11   4  12        0.15       20.26     17.32 o 
 -10   4  12       29.63       29.06     16.30 o 
  -9   4  12       47.79       44.30     16.25 o 
  -8   4  12      106.37       95.76     22.14 o 
  -7   4  12      190.63      200.39     23.90 o 
  -6   4  12      275.25      271.88     23.69 o 
  -5   4  12       22.63       29.91     20.75 o 
  -4   4  12       89.45       78.46     16.37 o 
  -3   4  12       65.95       47.72     18.44 o 
  -2   4  12       95.80       91.37     21.75 o 
  -1   4  12      284.59      303.36     43.54 o 
   0   4  12       78.78       72.66     46.27 o 
   1   4  12      177.94      182.77     26.73 o 
   2   4  12      321.11      309.15     35.22 o 
   3   4  12      678.23      706.94     37.94 o 
   4   4  12      890.19      936.90     29.74 o 
   5   4  12      169.26      179.90     20.75 o 
   6   4  12        4.19        6.84     17.29 o 
   7   4  12        0.71       18.06     22.18 o 
   8   4  12        8.16       -1.76     16.76 o 
   9   4  12        4.70       13.96     15.68 o 
 -11   5  12        0.33       -3.24     19.95 o 
 -10   5  12       28.54       21.81     16.40 o 
  -9   5  12       19.57       33.02     23.52 o 
  -8   5  12       38.68       54.14     26.96 o 
  -7   5  12      268.41      264.27     20.74 o 
  -6   5  12      445.15      424.82     42.99 o 
  -5   5  12      137.61      117.33     20.97 o 
  -4   5  12       31.61       27.77     18.91 o 
  -3   5  12      225.08      196.45     27.16 o 
  -2   5  12       94.21      118.67     23.99 o 
  -1   5  12      844.64      897.03     42.99 o 
   0   5  12      481.97      572.50     76.49 o 
   1   5  12        2.25       11.58     20.33 o 
   2   5  12      247.39      301.00     27.80 o 
   3   5  12      181.75      180.20     19.85 o 
   4   5  12        0.53       21.37     19.40 o 
   5   5  12        9.81       16.78     20.57 o 
   6   5  12        2.05        8.51     16.64 o 
   7   5  12        3.75        7.70     20.50 o 
   8   5  12      150.07      162.72     19.72 o 
   9   5  12       13.02        9.26     19.90 o 
 -10   6  12        4.03        4.47     24.62 o 
  -9   6  12        6.55       20.29     20.51 o 
  -8   6  12        0.49       16.24     25.49 o 
  -7   6  12        3.71        4.81     19.25 o 
  -6   6  12       30.33       21.04     23.64 o 
  -5   6  12       23.87       44.64     19.47 o 
  -4   6  12      232.96      217.55     36.99 o 
  -3   6  12      241.13      254.08     28.61 o 
  -2   6  12      462.59      427.37     38.49 o 
  -1   6  12      180.15      190.29     27.92 o 
   1   6  12      224.90      224.65     28.99 o 
   2   6  12      803.04      756.15     40.63 o 
   3   6  12      118.01      128.14     22.07 o 
   4   6  12        2.80       23.84     20.23 o 
   5   6  12       77.15       74.13     21.41 o 
   6   6  12      156.55      154.67     21.81 o 
   7   6  12        4.69       21.42     21.24 o 
   8   6  12        0.33        9.60     17.15 o 
 -10   7  12       80.16       80.89     26.96 o 
  -9   7  12      197.61      212.53     22.95 o 
  -8   7  12       80.84       95.83     21.62 o 
  -7   7  12       28.77       17.17     20.48 o 
  -6   7  12        3.53       17.76     24.49 o 
  -5   7  12       12.59       25.82     23.71 o 
  -4   7  12      116.93      144.15     36.14 o 
  -3   7  12      124.98       96.89     25.82 o 
  -2   7  12        0.23      -10.09     23.64 o 
  -1   7  12      315.43      294.72     29.14 o 
   1   7  12       94.30       81.80     26.16 o 
   2   7  12       13.21       27.33     22.10 o 
   3   7  12       57.67       71.18     18.86 o 
   4   7  12       39.70       48.93     20.97 o 
   5   7  12        3.85       11.80     19.09 o 
   6   7  12      175.86      180.94     20.94 o 
   7   7  12        3.20       15.30     21.72 o 
  -8   8  12      182.76      173.52     38.66 o 
  -7   8  12       13.37       15.00     25.28 o 
  -6   8  12       53.45       31.33     20.79 o 
  -5   8  12      445.02      386.11     30.48 o 
  -4   8  12       23.85       30.92     35.45 o 
  -3   8  12       50.03       54.72     35.18 o 
  -2   8  12        1.08       -4.61     24.86 o 
  -1   8  12        4.65       -2.17     23.38 o 
   0   8  12      250.44      187.11     37.67 o 
   1   8  12        1.76       13.40     25.02 o 
   2   8  12      145.36      171.01     31.88 o 
   3   8  12       71.96       80.09     24.23 o 
   4   8  12      341.33      338.91     23.55 o 
   5   8  12        0.43       11.67     19.60 o 
   6   8  12       14.36        3.55     18.89 o 
  -7   9  12       65.55       56.78     19.67 o 
  -6   9  12        0.10        6.92     25.80 o 
  -5   9  12       47.34       41.01     25.74 o 
  -4   9  12        4.91       27.45     35.98 o 
  -3   9  12       14.31       10.39     24.94 o 
  -2   9  12      110.14       67.14     35.53 o 
  -1   9  12        1.28       21.70     37.62 o 
   0   9  12       77.69       62.15     27.15 o 
   1   9  12       51.71       94.51     21.28 o 
   2   9  12        8.53        2.82     24.44 o 
   3   9  12       42.39       54.52     26.14 o 
   4   9  12       71.67       80.09     22.06 o 
   5   9  12       58.24       50.50     28.89 o 
  -5  10  12       65.63       27.65     27.26 o 
  -4  10  12       35.81       32.78     29.05 o 
  -3  10  12       38.13       29.47     25.85 o 
  -2  10  12        5.61       10.47     35.60 o 
  -1  10  12        3.96       11.08     35.71 o 
   0  10  12        0.26       -9.86     35.45 o 
   1  10  12      109.22       96.72     20.06 o 
   2  10  12       34.65       38.23     39.30 o 
 -11   0  13       35.31       31.35     18.66 o 
  -9   0  13       65.20       51.03     20.59 o 
  -7   0  13        0.43       10.32     32.44 o 
  -5   0  13     1649.00     1617.53     59.49 o 
  -3   0  13     5072.63     5436.86     99.57 o 
  -1   0  13      803.87      803.43     47.30 o 
   1   0  13       79.42       87.40     33.02 o 
   3   0  13      632.63      696.55     44.30 o 
   5   0  13        8.01       21.28     32.55 o 
   7   0  13       89.73       87.25     21.55 o 
   9   0  13        1.57        4.63     20.02 o 
 -12   1  13       33.88       44.14     18.36 o 
 -11   1  13        3.54       15.81     15.32 o 
 -10   1  13       21.83       16.06     13.81 o 
  -9   1  13      315.86      322.49     17.59 o 
  -8   1  13      158.87      159.04     20.52 o 
  -7   1  13      655.79      642.87     23.37 o 
  -6   1  13       81.19       83.71     20.03 o 
  -5   1  13       15.93       21.37     16.71 o 
  -4   1  13      182.62      208.52     21.66 o 
  -3   1  13       77.84       61.29     23.94 o 
  -2   1  13     1520.26     1610.98     40.13 o 
  -1   1  13      108.82      107.78     24.33 o 
   0   1  13       24.90       37.61     22.61 o 
   1   1  13      158.14      140.91     23.67 o 
   2   1  13       80.45       85.17     18.61 o 
   3   1  13        4.21       20.88     22.15 o 
   4   1  13       20.06       11.40     19.20 o 
   5   1  13      202.82      171.24     25.12 o 
   6   1  13      185.34      197.78     18.98 o 
   7   1  13        6.12        9.48     15.01 o 
   8   1  13       70.37       60.71     19.14 o 
   9   1  13       86.99       79.89     19.57 o 
 -12   2  13       19.01       35.72     16.45 o 
 -11   2  13       10.84       15.84     15.31 o 
 -10   2  13        4.88        7.16     14.76 o 
  -9   2  13        0.15       10.36     14.03 o 
  -8   2  13      160.76      165.10     17.58 o 
  -7   2  13        3.52        8.59     16.51 o 
  -6   2  13      261.65      287.76     23.31 o 
  -5   2  13     1058.62     1025.93     50.73 o 
  -4   2  13      281.84      268.52     19.92 o 
  -3   2  13       59.84       58.36     16.72 o 
  -2   2  13       42.15       44.03     15.04 o 
  -1   2  13       13.64       22.77     26.97 o 
   0   2  13      737.44      753.16     28.15 o 
   1   2  13      255.99      229.68     20.36 o 
   2   2  13      239.25      235.70     19.94 o 
   3   2  13       46.40       50.95     23.74 o 
   4   2  13        0.27       26.05     19.76 o 
   5   2  13      101.07      121.46     20.24 o 
   6   2  13        2.91        5.06     20.41 o 
   7   2  13      196.80      222.80     23.92 o 
   8   2  13      551.42      562.39     22.98 o 
   9   2  13       12.53       16.21     15.65 o 
 -12   3  13        8.94       23.68     24.50 o 
 -11   3  13       43.96       44.89     17.03 o 
 -10   3  13       71.57       69.58     14.63 o 
  -9   3  13        1.11        3.00     15.00 o 
  -8   3  13      107.10       85.71     18.64 o 
  -7   3  13      605.39      528.64     23.58 o 
  -6   3  13       40.19       38.95     17.44 o 
  -5   3  13      642.70      597.22     40.61 o 
  -4   3  13      335.44      302.73     16.66 o 
  -3   3  13     1309.53     1145.79    146.89 o 
  -2   3  13        0.01        7.27     16.27 o 
  -1   3  13      186.27      187.07     22.03 o 
   0   3  13       41.14       45.67     17.76 o 
   1   3  13       83.07       60.80     20.83 o 
   2   3  13       65.65       54.65     19.88 o 
   3   3  13      294.35      268.58     28.27 o 
   4   3  13      753.25      735.58     37.01 o 
   5   3  13        6.79        8.66     19.77 o 
   6   3  13      251.82      232.64     20.49 o 
   7   3  13        5.51       32.06     18.59 o 
   8   3  13       42.31       47.29     22.20 o 
   9   3  13       58.60       56.86     21.17 o 
 -11   4  13       28.29       27.51     17.43 o 
 -10   4  13       55.33       59.53     24.57 o 
  -9   4  13        8.44       13.57     28.35 o 
  -8   4  13      117.03       98.03     27.49 o 
  -7   4  13       68.07       72.72     27.06 o 
  -6   4  13       71.89       69.60     18.96 o 
  -5   4  13      369.21      363.28     23.91 o 
  -4   4  13        7.43       10.48     20.39 o 
  -3   4  13      501.85      436.88     26.45 o 
  -2   4  13       43.56       44.01     19.46 o 
  -1   4  13        0.29        6.90     31.62 o 
   0   4  13      601.69      608.80     43.47 o 
   1   4  13        0.22        8.40     20.51 o 
   2   4  13      101.47       96.67     27.45 o 
   3   4  13      399.37      408.25     31.15 o 
   4   4  13        0.81       -3.74     16.30 o 
   5   4  13      269.33      237.31     20.96 o 
   6   4  13       23.30       19.67     21.44 o 
   7   4  13       15.28       13.56     18.08 o 
   8   4  13        5.02        9.71     18.63 o 
 -11   5  13       26.06        5.44     40.36 o 
 -10   5  13        1.16        2.66     19.70 o 
  -9   5  13        7.33        9.40     28.01 o 
  -8   5  13       77.22       79.20     29.19 o 
  -7   5  13       85.12       71.04     19.60 o 
  -6   5  13      143.20      155.32     20.31 o 
  -5   5  13      248.09      245.76     21.86 o 
  -4   5  13        7.43       16.10     22.23 o 
  -3   5  13       40.51       28.60     19.54 o 
  -2   5  13       99.35      105.34     35.15 o 
  -1   5  13       20.97       14.81     25.02 o 
   0   5  13     3708.13     3832.50    141.25 o 
   1   5  13      583.17      524.85     32.25 o 
   2   5  13      321.17      331.34     25.50 o 
   3   5  13      474.21      461.29     25.49 o 
   4   5  13      122.09      124.65     19.25 o 
   5   5  13        9.12       14.69     17.21 o 
   6   5  13        7.66       19.44     20.40 o 
   7   5  13       21.40       17.89     19.37 o 
   8   5  13       70.19       76.26     20.19 o 
 -10   6  13       18.05       12.35     23.68 o 
  -9   6  13        8.57        4.73     31.26 o 
  -8   6  13       38.13       42.02     24.80 o 
  -7   6  13       12.11       19.19     23.50 o 
  -6   6  13       34.87       52.61     20.10 o 
  -5   6  13      549.77      506.68     28.13 o 
  -4   6  13      480.57      469.04     24.85 o 
  -3   6  13       65.20       60.09     24.45 o 
  -2   6  13       80.75       59.18     35.11 o 
  -1   6  13      277.90      260.46     37.49 o 
   1   6  13        7.28       11.95     26.97 o 
   2   6  13      107.97      105.94     21.79 o 
   3   6  13       30.66       39.86     27.25 o 
   4   6  13       15.92        1.92     20.57 o 
   5   6  13       40.82       32.22     20.90 o 
   6   6  13       10.64       21.90     18.57 o 
   7   6  13       89.23       97.44     18.69 o 
  -9   7  13      116.33      128.26     29.12 o 
  -8   7  13      171.31      131.87     19.28 o 
  -7   7  13        9.06       29.37     25.09 o 
  -6   7  13        9.08       40.51     20.54 o 
  -5   7  13       27.70       12.43     20.09 o 
  -4   7  13       24.55       21.93     23.46 o 
  -3   7  13        0.03      -10.13     23.34 o 
  -2   7  13      695.24      652.81     35.19 o 
  -1   7  13        0.01       30.76     34.04 o 
   0   7  13       35.62       25.17     25.40 o 
   1   7  13       17.71       25.02     33.20 o 
   2   7  13      173.71      162.50     24.86 o 
   3   7  13        6.69       18.66     18.38 o 
   4   7  13      220.03      243.25     23.64 o 
   5   7  13       78.78       84.03     19.98 o 
   6   7  13       45.57       62.45     22.95 o 
  -8   8  13       70.57       54.51     34.39 o 
  -7   8  13       91.62       51.25     25.83 o 
  -6   8  13        8.01       11.29     17.76 o 
  -5   8  13       68.49       52.38     26.01 o 
  -4   8  13       20.39       -1.37     24.98 o 
  -3   8  13       52.83       85.26     35.60 o 
  -2   8  13       56.00       56.20     25.09 o 
  -1   8  13        6.92        3.20     34.80 o 
   0   8  13      202.66      188.46     28.22 o 
   1   8  13       81.62       79.32     38.04 o 
   2   8  13       69.84       60.39     24.35 o 
   3   8  13       45.89       64.26     29.49 o 
   4   8  13        3.62       15.45     18.79 o 
   5   8  13      110.02      108.56     21.87 o 
  -6   9  13        3.25       12.36     18.27 o 
  -5   9  13        1.41       46.79     36.74 o 
  -4   9  13       36.97       31.00     27.83 o 
  -3   9  13        7.43        2.25     25.43 o 
  -2   9  13        9.14       43.37     35.98 o 
  -1   9  13       15.25        7.20     34.76 o 
   0   9  13        0.09       39.94     34.27 o 
   1   9  13       45.32       89.16     25.15 o 
   2   9  13      130.63      127.69     28.83 o 
   3   9  13       28.67       28.10     32.34 o 
  -3  10  13       12.48        8.83     36.67 o 
  -2  10  13        3.05       15.73     36.48 o 
  -1  10  13        8.86       37.01     39.87 o 
   0  10  13       14.12       15.08     26.58 o 
 -10   0  14      294.49      303.25     30.58 o 
  -8   0  14       95.84       99.89     35.87 o 
  -6   0  14       42.13       61.31     33.24 o 
  -4   0  14      213.38      204.40     36.57 o 
  -2   0  14     1514.75     1726.83     61.50 o 
   0   0  14       56.84       63.44     32.10 o 
   2   0  14       18.16       16.18     24.03 o 
   4   0  14        2.72       12.95     22.77 o 
   6   0  14      274.35      265.21     45.67 o 
   8   0  14      137.26      134.28     30.12 o 
 -11   1  14        3.93       12.07     13.92 o 
 -10   1  14        0.02        6.77     14.01 o 
  -9   1  14      828.35      814.85     26.64 o 
  -8   1  14        0.24        0.88     17.25 o 
  -7   1  14      379.95      394.97     23.19 o 
  -6   1  14      188.26      186.09     20.77 o 
  -5   1  14      826.01      837.95     33.82 o 
  -4   1  14      244.31      253.94     27.65 o 
  -3   1  14       35.84       51.78     24.37 o 
  -2   1  14      124.82      148.72     20.96 o 
  -1   1  14      529.80      676.10     78.83 o 
   0   1  14      368.13      385.37     28.11 o 
   1   1  14      252.09      273.23     26.13 o 
   2   1  14      108.33      113.03     20.40 o 
   3   1  14       75.90       63.51     20.49 o 
   4   1  14       68.97       82.21     25.03 o 
   5   1  14        8.33       21.02     20.31 o 
   6   1  14      245.30      252.29     29.94 o 
   7   1  14       18.65       42.66     21.84 o 
   8   1  14        4.77       26.09     18.69 o 
   9   1  14       32.98       25.25     28.73 o 
 -11   2  14        6.74        0.83     15.23 o 
 -10   2  14       85.00      106.79     19.68 o 
  -9   2  14        4.23       14.84     18.07 o 
  -8   2  14       33.92       35.89     20.25 o 
  -7   2  14        9.84       14.46     19.10 o 
  -6   2  14      416.84      338.89     20.96 o 
  -5   2  14      231.43      251.67     22.23 o 
  -4   2  14       16.93       14.92     19.54 o 
  -3   2  14      169.23      183.42     20.62 o 
  -2   2  14       73.93       69.28     20.95 o 
  -1   2  14      312.11      307.31     44.01 o 
   0   2  14      280.78      302.02     23.55 o 
   1   2  14      236.56      240.46     22.29 o 
   2   2  14      572.28      604.05     27.11 o 
   3   2  14        0.73       16.07     20.46 o 
   4   2  14       32.21       31.90     21.94 o 
   5   2  14      719.24      704.65     30.55 o 
   6   2  14       74.93       85.67     17.23 o 
   7   2  14      123.58      121.96     18.36 o 
   8   2  14      315.49      289.28     34.55 o 
 -11   3  14        5.98        5.74     14.87 o 
 -10   3  14       48.04       66.76     18.62 o 
  -9   3  14        3.40        2.97     19.51 o 
  -8   3  14       32.57       28.24     22.58 o 
  -7   3  14       80.78       69.92     17.95 o 
  -6   3  14      399.90      402.87     24.43 o 
  -5   3  14      518.26      513.93     23.79 o 
  -4   3  14        4.29        7.11     16.91 o 
  -3   3  14      114.29      129.46     17.30 o 
  -2   3  14       12.24       10.89     14.11 o 
  -1   3  14       81.96       87.13     20.19 o 
   0   3  14       35.81       30.38     17.91 o 
   1   3  14        0.55        4.73     20.69 o 
   2   3  14       13.96       10.41     24.19 o 
   3   3  14        4.04        1.39     23.49 o 
   4   3  14      326.91      390.34     28.50 o 
   5   3  14       40.83       53.54     20.41 o 
   6   3  14      199.05      196.65     23.39 o 
   7   3  14       55.55       61.40     17.60 o 
   8   3  14        2.26       10.44     17.53 o 
 -11   4  14       19.16       33.13     38.15 o 
 -10   4  14       53.22       56.84     23.41 o 
  -9   4  14      174.65      161.84     22.47 o 
  -8   4  14        2.45        9.67     21.89 o 
  -7   4  14        2.87       19.07     26.91 o 
  -6   4  14      174.94      121.61     21.99 o 
  -5   4  14       68.83       65.46     20.63 o 
  -4   4  14     1208.54     1114.55     55.79 o 
  -3   4  14      255.18      251.54     23.74 o 
  -2   4  14      802.73      808.52     24.56 o 
  -1   4  14      440.94      410.38     19.67 o 
   0   4  14      368.42      363.15     27.75 o 
   1   4  14       14.38       25.95     26.87 o 
   2   4  14      114.82      134.38     21.11 o 
   3   4  14       72.74       85.56     21.00 o 
   4   4  14      143.86      130.07     21.46 o 
   5   4  14      106.78       86.14     21.37 o 
   6   4  14        2.17       -0.08     18.14 o 
   7   4  14        0.90        7.68     21.29 o 
   8   4  14       32.04       27.53     23.44 o 
 -10   5  14       54.32       41.42     30.57 o 
  -9   5  14       93.98       80.63     31.80 o 
  -8   5  14      115.48       83.27     31.89 o 
  -7   5  14      277.15      257.02     36.26 o 
  -6   5  14      684.38      619.13     48.13 o 
  -5   5  14      380.47      322.10     39.72 o 
  -4   5  14       16.08       19.81     19.95 o 
  -3   5  14      246.42      221.16     22.66 o 
  -2   5  14      263.31      288.86     26.89 o 
  -1   5  14        0.68       50.22     33.89 o 
   0   5  14     1139.86     1118.30     36.50 o 
   1   5  14      236.86      266.95     26.75 o 
   2   5  14      211.28      248.38     26.85 o 
   3   5  14       87.47       89.27     21.34 o 
   4   5  14        5.29       10.48     19.77 o 
   5   5  14        1.04       14.59     20.53 o 
   6   5  14      130.37      141.18     18.97 o 
   7   5  14        5.48       12.04     18.29 o 
  -9   6  14        9.67       -9.02     34.61 o 
  -8   6  14       83.58       59.18     25.70 o 
  -7   6  14      125.38      130.47     20.12 o 
  -6   6  14       59.69       57.51     17.85 o 
  -5   6  14       26.53       27.85     20.62 o 
  -4   6  14        2.78       12.33     17.96 o 
  -3   6  14      147.36      135.63     21.89 o 
  -2   6  14      113.73       95.89     24.49 o 
  -1   6  14      429.83      356.20     30.26 o 
   1   6  14        0.10       -6.34     27.77 o 
   2   6  14       30.04       27.11     20.57 o 
   3   6  14      186.27      174.05     40.70 o 
   4   6  14       23.29       15.34     25.99 o 
   5   6  14      258.70      263.57     22.37 o 
   6   6  14      182.07      182.99     23.67 o 
  -8   7  14       14.97        6.01     26.49 o 
  -7   7  14        5.80        1.80     21.10 o 
  -6   7  14        3.38       -9.42     21.21 o 
  -5   7  14       49.24       56.43     25.63 o 
  -4   7  14       70.21       54.19     19.09 o 
  -3   7  14       57.54       41.13     23.65 o 
  -2   7  14        5.22       38.11     34.08 o 
  -1   7  14       13.03       10.24     33.58 o 
   0   7  14       86.96       57.77     33.28 o 
   1   7  14        0.28        5.44     22.77 o 
   2   7  14      111.60       88.68     30.44 o 
   3   7  14       10.95        1.53     20.72 o 
   4   7  14        6.83       11.09     23.63 o 
   5   7  14      275.10      281.42     22.57 o 
  -7   8  14       19.03       40.51     19.48 o 
  -6   8  14        2.16       20.25     25.74 o 
  -5   8  14        1.86        2.52     24.37 o 
  -4   8  14       99.17       62.30     25.48 o 
  -3   8  14       18.66       29.70     34.65 o 
  -2   8  14       80.17       86.18     27.65 o 
  -1   8  14        3.18       38.42     37.01 o 
   0   8  14       77.17       96.34     37.55 o 
   1   8  14       37.02       34.35     35.15 o 
   2   8  14       89.53       80.08     27.65 o 
   3   8  14        9.10       22.75     29.87 o 
   4   8  14      107.93      127.14     21.54 o 
  -5   9  14        6.55       -3.31     37.43 o 
  -4   9  14        0.02       10.70     28.90 o 
  -3   9  14       61.97       52.21     28.33 o 
  -2   9  14       41.04       27.04     37.74 o 
  -1   9  14       17.01       38.91     37.16 o 
   0   9  14      103.30       95.32     36.94 o 
   1   9  14        5.30        2.90     17.14 o 
   2   9  14       17.26       17.36     26.42 o 
 -11   0  15       38.23      104.26     39.60 o 
  -9   0  15      685.47      745.80     47.12 o 
  -7   0  15      115.23      108.08     35.99 o 
  -5   0  15      111.82      108.96     34.39 o 
  -3   0  15        1.98        6.74     32.14 o 
  -1   0  15      578.98      584.52     41.74 o 
   1   0  15      142.89      134.48     35.38 o 
   3   0  15       19.48       36.59     24.83 o 
   5   0  15       58.75       41.70     30.31 o 
   7   0  15        0.67       64.96     40.55 o 
 -11   1  15        0.21        9.28     21.30 o 
 -10   1  15       17.37       16.71     18.47 o 
  -9   1  15       45.86       40.02     19.76 o 
  -8   1  15       47.92       30.22     21.15 o 
  -7   1  15       99.10      102.47     19.81 o 
  -6   1  15        2.54       13.05     23.62 o 
  -5   1  15        2.94       11.66     23.29 o 
  -4   1  15      272.95      277.89     28.26 o 
  -3   1  15      593.47      627.69     24.03 o 
  -2   1  15       20.67       22.52     19.35 o 
  -1   1  15      704.64      712.57     30.83 o 
   0   1  15      218.53      199.30     25.51 o 
   1   1  15      431.49      435.61     24.83 o 
   2   1  15      305.93      315.49     23.85 o 
   3   1  15       15.55       25.78     24.59 o 
   4   1  15       37.04       22.02     21.24 o 
   5   1  15      378.15      329.03     27.57 o 
   6   1  15        3.65       14.39     27.24 o 
   7   1  15      153.15      139.91     25.24 o 
   8   1  15       13.28       21.95     29.35 o 
 -11   2  15        0.03        9.94     27.49 o 
 -10   2  15        0.00       10.09     19.15 o 
  -9   2  15       21.23       -4.93     22.05 o 
  -8   2  15       25.84       22.62     22.18 o 
  -7   2  15        1.51       15.15     22.16 o 
  -6   2  15        1.86       14.73     21.00 o 
  -5   2  15       11.54        9.34     19.21 o 
  -4   2  15      881.08      816.30     29.01 o 
  -3   2  15      103.34      120.47     18.51 o 
  -2   2  15       10.58        8.21     19.48 o 
  -1   2  15       24.51       19.57     16.99 o 
   0   2  15      589.96      598.10     31.36 o 
   1   2  15      715.54      701.54     50.96 o 
   2   2  15       26.32       30.47     23.78 o 
   3   2  15       60.20       73.43     25.28 o 
   4   2  15        3.12       34.09     25.59 o 
   5   2  15       39.56       47.22     21.69 o 
   6   2  15      158.84      162.67     29.13 o 
   7   2  15        3.05       44.54     28.30 o 
 -10   3  15       63.21       65.12     24.19 o 
  -9   3  15       23.07       53.87     24.57 o 
  -8   3  15        0.20       -2.27     18.85 o 
  -7   3  15       72.31       61.53     22.04 o 
  -6   3  15      138.39      139.44     21.45 o 
  -5   3  15       34.07       29.10     16.78 o 
  -4   3  15      999.19     1014.04     28.10 o 
  -3   3  15       66.44       57.98     18.70 o 
  -2   3  15       39.19       36.23     16.31 o 
  -1   3  15        5.36        3.09     22.72 o 
   0   3  15       85.75       75.37     17.62 o 
   1   3  15      328.51      345.91     23.98 o 
   2   3  15      944.11      965.12     34.85 o 
   3   3  15      381.09      380.40     25.16 o 
   4   3  15      701.51      675.58     32.42 o 
   5   3  15       11.49       32.25     21.24 o 
   6   3  15      130.03      118.48     26.98 o 
   7   3  15       55.39       47.88     23.96 o 
 -10   4  15       23.33       17.53     22.72 o 
  -9   4  15      198.65      181.34     26.52 o 
  -8   4  15        4.37        6.07     20.03 o 
  -7   4  15       19.42       18.77     19.87 o 
  -6   4  15        0.52        0.31     20.67 o 
  -5   4  15       42.17       32.85     18.50 o 
  -4   4  15      335.76      325.70     19.70 o 
  -3   4  15       41.94       45.25     15.62 o 
  -2   4  15      135.53      137.31     18.47 o 
  -1   4  15      184.19      176.38     17.32 o 
   0   4  15        5.06       10.55     20.72 o 
   1   4  15       40.52       50.89     24.63 o 
   2   4  15      454.62      520.11     30.48 o 
   3   4  15      460.89      433.04     31.61 o 
   4   4  15      200.27      222.53     23.36 o 
   5   4  15        1.47       10.58     25.15 o 
   6   4  15       23.25       21.22     21.14 o 
   7   4  15       20.32       10.30     18.49 o 
  -9   5  15       10.39       15.14     22.18 o 
  -8   5  15        4.01       25.13     25.24 o 
  -7   5  15      106.01       80.96     38.08 o 
  -6   5  15        3.22       -0.71     21.06 o 
  -5   5  15        4.39       13.95     20.56 o 
  -4   5  15       38.79       41.79     25.33 o 
  -3   5  15        0.37       21.11     24.22 o 
  -2   5  15      165.24      145.46     19.25 o 
  -1   5  15       95.09       78.81     19.81 o 
   0   5  15      754.26      680.16     41.35 o 
   1   5  15      209.82      236.36     24.32 o 
   2   5  15       59.38       49.34     26.30 o 
   3   5  15       14.82       31.90     27.90 o 
   4   5  15        9.63       12.32     20.72 o 
   5   5  15       14.59       32.53     25.41 o 
   6   5  15        2.60       22.81     22.45 o 
  -8   6  15       19.85       10.59     36.36 o 
  -7   6  15       85.82      102.38     27.12 o 
  -6   6  15        0.62        9.54     20.47 o 
  -5   6  15        1.29        6.78     20.01 o 
  -4   6  15       25.73       47.16     21.35 o 
  -3   6  15        2.52       -5.15     19.67 o 
  -2   6  15      105.21       88.18     23.24 o 
  -1   6  15       69.92       33.05     33.40 o 
   0   6  15       88.53       88.61     36.14 o 
   1   6  15       96.79       80.14     21.31 o 
   2   6  15       23.31       27.51     27.08 o 
   3   6  15        0.57       15.56     20.82 o 
   4   6  15       27.42       44.39     29.79 o 
   5   6  15       15.12       23.93     22.11 o 
  -7   7  15        0.91        4.90     22.57 o 
  -6   7  15        5.12       18.18     18.33 o 
  -5   7  15        4.33       16.10     26.45 o 
  -4   7  15        1.61       12.81     26.10 o 
  -3   7  15        8.00       23.09     20.90 o 
  -2   7  15      248.96      257.42     39.12 o 
  -1   7  15      286.16      275.68     38.55 o 
   0   7  15        0.01        6.16     17.67 o 
   1   7  15      155.36      143.89     36.33 o 
   2   7  15        1.20        4.60     22.59 o 
   3   7  15      296.78      260.79     27.59 o 
   4   7  15        0.01        7.91     27.45 o 
  -5   8  15       32.96       25.32     23.99 o 
  -4   8  15       21.04       21.98     22.36 o 
  -3   8  15       69.52       83.36     36.90 o 
  -2   8  15       11.78       29.70     26.35 o 
  -1   8  15       72.74       43.53     28.26 o 
   0   8  15       17.82       38.89     18.32 o 
   1   8  15       93.74      122.51     38.61 o 
   2   8  15        3.41       38.61     38.80 o 
 -10   0  16       15.35        8.45     36.52 o 
  -8   0  16      267.99      288.78     40.91 o 
  -6   0  16        0.69      -17.74     34.15 o 
  -4   0  16       10.07       20.26     24.64 o 
  -2   0  16      663.81      643.64     55.47 o 
   0   0  16      454.62      468.53     39.21 o 
   2   0  16       77.48       90.86     36.29 o 
   4   0  16       86.22       63.52     43.26 o 
   6   0  16       53.70       22.69     40.74 o 
 -10   1  16        5.56        4.67     27.62 o 
  -9   1  16      148.59      159.23     28.93 o 
  -8   1  16       79.23       70.34     27.34 o 
  -7   1  16       86.46       70.57     27.16 o 
  -6   1  16        1.19        7.34     19.82 o 
  -5   1  16       77.29       46.80     25.65 o 
  -4   1  16      305.18      315.34     28.54 o 
  -3   1  16      478.58      477.13     24.92 o 
  -2   1  16      425.02      446.10     21.27 o 
  -1   1  16      850.16      863.72     27.59 o 
   0   1  16        0.00       18.01     24.00 o 
   1   1  16       13.46       36.85     20.25 o 
   2   1  16        2.22        4.28     20.37 o 
   3   1  16       69.03       72.37     27.43 o 
   4   1  16      254.44      226.76     26.99 o 
   5   1  16       17.17       32.67     27.90 o 
   6   1  16        0.08       18.60     36.69 o 
   7   1  16      108.62      125.91     27.41 o 
 -10   2  16        8.10       20.49     23.39 o 
  -9   2  16        9.93       16.68     22.09 o 
  -8   2  16        3.19       15.89     17.58 o 
  -7   2  16      100.57      122.81     22.33 o 
  -6   2  16      144.50      164.31     23.70 o 
  -5   2  16       73.68       86.19     28.45 o 
  -4   2  16      137.23      136.61     19.40 o 
  -3   2  16        5.34        4.74     22.34 o 
  -2   2  16      241.91      231.94     23.89 o 
  -1   2  16      136.97      125.08     16.63 o 
   0   2  16       46.74       57.04     25.15 o 
   1   2  16        5.63       23.15     20.00 o 
   2   2  16        1.46        3.40     20.97 o 
   3   2  16       97.39       83.61     23.19 o 
   4   2  16       13.27       21.09     26.03 o 
   5   2  16        0.10       14.82     27.86 o 
   6   2  16      207.39      162.09     27.33 o 
  -9   3  16        8.54       12.81     23.33 o 
  -8   3  16       91.19       82.76     20.06 o 
  -7   3  16       26.23        2.56     23.68 o 
  -6   3  16      186.87      147.53     21.95 o 
  -5   3  16      289.67      264.07     21.03 o 
  -4   3  16        0.01        0.63     16.41 o 
  -3   3  16        3.17       10.62     18.02 o 
  -2   3  16       19.85       25.79     21.53 o 
  -1   3  16        0.00        8.05     14.06 o 
   0   3  16       65.96       55.33     19.01 o 
   1   3  16      290.31      270.43     22.54 o 
   2   3  16        0.79       -1.13     18.34 o 
   3   3  16       63.17       65.18     24.10 o 
   4   3  16      135.72      154.21     25.30 o 
   5   3  16       23.65       31.00     26.03 o 
   6   3  16        0.14        1.89     21.38 o 
  -9   4  16        3.97       -3.50     21.68 o 
  -8   4  16       15.28       19.13     19.11 o 
  -7   4  16       11.75       18.14     24.55 o 
  -6   4  16        3.03        6.91     22.11 o 
  -5   4  16       21.87       15.03     19.30 o 
  -4   4  16      157.46      135.03     23.86 o 
  -3   4  16       48.20       58.15     17.55 o 
  -2   4  16      177.73      156.67     18.47 o 
  -1   4  16      330.34      327.89     20.65 o 
   0   4  16       72.42       69.58     24.99 o 
   1   4  16        6.14       17.57     17.61 o 
   2   4  16      312.54      249.98     32.47 o 
   3   4  16      130.75      149.43     29.97 o 
   4   4  16      119.60       80.80     22.64 o 
   5   4  16        0.69        2.89     25.50 o 
   6   4  16      105.48       89.58     28.46 o 
  -8   5  16        0.03        5.77     23.44 o 
  -7   5  16       74.90       69.07     23.28 o 
  -6   5  16        4.56       13.69     17.43 o 
  -5   5  16       93.68       78.12     23.33 o 
  -4   5  16       54.21       40.87     22.67 o 
  -3   5  16        0.08        7.37     17.96 o 
  -2   5  16       13.54       18.12     21.01 o 
  -1   5  16       16.47       23.12     18.20 o 
   0   5  16       18.02       34.25     17.90 o 
   1   5  16       37.45       20.17     28.75 o 
   2   5  16       13.08       17.67     21.16 o 
   3   5  16       47.38       58.10     27.21 o 
   4   5  16        8.64       23.21     21.65 o 
   5   5  16        0.01        9.25     28.26 o 
  -7   6  16        2.10       19.61     38.65 o 
  -6   6  16        0.45       14.56     26.32 o 
  -5   6  16       12.25        9.20     19.18 o 
  -4   6  16      129.59      148.90     23.59 o 
  -3   6  16       23.31       26.48     22.72 o 
  -2   6  16        6.32       11.99     17.17 o 
  -1   6  16      471.40      394.03     27.54 o 
   0   6  16       26.00       44.74     17.01 o 
   1   6  16      113.60      126.07     31.18 o 
   2   6  16       47.02       52.99     22.92 o 
   3   6  16        2.22        6.23     29.23 o 
   4   6  16       13.92       45.76     30.39 o 
  -6   7  16       31.11       29.20     21.64 o 
  -5   7  16        5.31       17.61     22.98 o 
  -4   7  16       76.74       96.60     24.77 o 
  -3   7  16        6.68       -1.32     22.04 o 
  -2   7  16       34.24       22.88     24.79 o 
  -1   7  16       24.56       40.74     24.10 o 
   0   7  16        0.14       10.19     20.97 o 
   1   7  16       48.67       42.95     23.75 o 
   2   7  16      157.13      193.82     35.01 o 
  -2   8  16        7.56        1.33     40.02 o 
  -1   8  16       33.44       21.86     39.37 o 
  -9   0  17       21.53       48.17     39.83 o 
  -7   0  17       22.41       34.76     35.83 o 
  -5   0  17       51.69       56.24     37.66 o 
  -3   0  17      214.67      270.33     29.14 o 
  -1   0  17     1649.95     1588.62     42.23 o 
   1   0  17      115.70      141.78     38.88 o 
   3   0  17      655.60      611.74     40.82 o 
   5   0  17        0.39      -25.62     40.59 o 
  -9   1  17        5.17       10.81     22.28 o 
  -8   1  17      239.89      212.18     29.20 o 
  -7   1  17       25.06       31.72     26.18 o 
  -6   1  17       10.18       16.81     26.08 o 
  -5   1  17        1.54       17.18     24.57 o 
  -4   1  17      175.29      177.52     22.90 o 
  -3   1  17        2.07       11.17     20.51 o 
  -2   1  17       11.03       23.93     17.99 o 
  -1   1  17        4.51       14.77     17.44 o 
   0   1  17      284.24      264.45     29.65 o 
   1   1  17      140.91      153.96     29.57 o 
   2   1  17        9.80        7.40     22.83 o 
   3   1  17        6.73        7.07     26.63 o 
   4   1  17       73.26       77.72     24.17 o 
   5   1  17       88.17       51.26     20.76 o 
  -9   2  17        0.46        9.07     21.03 o 
  -8   2  17      274.74      296.71     25.63 o 
  -7   2  17       10.78       14.52     22.74 o 
  -6   2  17       64.18       83.52     28.32 o 
  -5   2  17        0.13        1.58     22.14 o 
  -4   2  17       23.51       16.68     20.75 o 
  -3   2  17       99.80       94.17     21.97 o 
  -2   2  17      151.84      168.30     20.63 o 
  -1   2  17      115.89      127.06     19.70 o 
   0   2  17       20.30       25.24     26.68 o 
   1   2  17      742.21      792.67     36.47 o 
   2   2  17        3.02       22.74     26.66 o 
   3   2  17       67.98       69.73     23.08 o 
   4   2  17       63.42       50.14     28.77 o 
   5   2  17       16.38       36.23     29.72 o 
  -8   3  17      116.87       98.27     20.97 o 
  -7   3  17        3.48        2.18     19.47 o 
  -6   3  17       62.00       61.66     20.70 o 
  -5   3  17        6.89        4.63     18.32 o 
  -4   3  17        0.16       -5.67     24.27 o 
  -3   3  17       54.74       55.30     23.71 o 
  -2   3  17       97.37      105.24     26.24 o 
  -1   3  17      229.11      234.44     20.79 o 
   0   3  17       12.47       21.74     20.78 o 
   1   3  17        2.59        5.56     21.88 o 
   2   3  17       26.77       34.75     26.46 o 
   3   3  17        4.66       -4.99     22.15 o 
   4   3  17       29.53       27.01     28.20 o 
   5   3  17       16.64       15.37     23.01 o 
  -8   4  17       41.31       44.11     26.14 o 
  -7   4  17        4.35       10.53     23.04 o 
  -6   4  17       10.40        9.80     22.92 o 
  -5   4  17        3.81       18.89     22.62 o 
  -4   4  17        0.49        1.98     19.49 o 
  -3   4  17       13.63       17.74     20.01 o 
  -2   4  17       97.85      104.43     22.59 o 
  -1   4  17        0.88        2.48     17.69 o 
   0   4  17        1.60       15.19     19.53 o 
   1   4  17        5.77        0.31     19.62 o 
   2   4  17        1.82       20.91     25.02 o 
   3   4  17       66.10       53.80     24.52 o 
   4   4  17        1.94       10.36     21.25 o 
  -7   5  17        7.39       19.64     27.27 o 
  -6   5  17       39.50       36.24     22.75 o 
  -5   5  17        0.27        4.50     20.54 o 
  -4   5  17      118.20      113.10     21.54 o 
  -3   5  17       57.23       59.74     20.68 o 
  -2   5  17       79.51       73.57     23.96 o 
  -1   5  17      130.20      103.71     19.93 o 
   0   5  17       16.31       20.61     19.02 o 
   1   5  17       12.17       20.15     23.05 o 
   2   5  17       57.93       54.84     26.55 o 
   3   5  17        4.19       19.47     20.23 o 
  -5   6  17        9.24       17.12     24.24 o 
  -4   6  17       24.83       30.94     22.67 o 
  -3   6  17       87.81       74.48     17.88 o 
  -2   6  17       32.62       57.42     23.24 o 
  -1   6  17       27.80       21.16     17.11 o 
   0   6  17       66.75       67.11     17.45 o 
   1   6  17        4.29       12.51     29.14 o 
   2   6  17      128.52      149.81     32.45 o 
  -3   7  17        0.54        0.93     22.30 o 
  -2   7  17        2.73       10.88     27.77 o 
  -1   7  17       23.41       26.33     18.91 o 
   0   7  17       33.73       19.34     39.22 o 
  -8   0  18      176.34      197.25     43.68 o 
  -6   0  18       10.24        5.98     39.26 o 
  -4   0  18       39.77       43.58     25.70 o 
  -2   0  18      354.90      349.86     30.00 o 
   0   0  18       68.83       98.44     38.38 o 
   2   0  18      324.47      280.84     35.20 o 
   4   0  18      107.06       92.31     41.51 o 
  -8   1  18        0.87       -6.05     28.30 o 
  -7   1  18        6.93        9.32     28.24 o 
  -6   1  18       11.90       32.24     28.35 o 
  -5   1  18       24.44       18.77     26.83 o 
  -4   1  18       79.79       79.78     22.66 o 
  -3   1  18       73.50       63.08     15.72 o 
  -2   1  18      165.52      153.05     19.56 o 
  -1   1  18        0.46        0.04     18.35 o 
   0   1  18       62.93       42.54     27.23 o 
   1   1  18      264.07      262.58     23.34 o 
   2   1  18       20.69       41.85     27.25 o 
   3   1  18        1.19       14.39     22.20 o 
   4   1  18        1.98       15.78     24.09 o 
  -8   2  18      136.89      160.00     30.71 o 
  -7   2  18       84.35       77.51     23.81 o 
  -6   2  18      140.41      169.24     29.84 o 
  -5   2  18      151.27      138.11     24.61 o 
  -4   2  18        3.10       22.05     25.50 o 
  -3   2  18        3.63        2.00     19.59 o 
  -2   2  18        5.66       10.31     17.66 o 
  -1   2  18       10.23       -4.59     17.11 o 
   0   2  18       23.74       52.25     28.51 o 
   1   2  18        0.02      -19.19     27.31 o 
   2   2  18        2.82       29.10     22.85 o 
   3   2  18       11.72      -15.98     27.77 o 
   4   2  18        0.01        7.63     28.69 o 
  -7   3  18       16.63       33.33     19.20 o 
  -6   3  18       23.15       16.91     26.12 o 
  -5   3  18       24.98       29.15     26.25 o 
  -4   3  18        3.96       11.12     21.23 o 
  -3   3  18        0.46       -5.39     24.50 o 
  -2   3  18       26.24       28.68     19.19 o 
  -1   3  18       47.61       48.46     20.34 o 
   0   3  18       17.12       30.95     25.04 o 
   1   3  18        3.38       13.21     28.30 o 
   2   3  18      122.29      108.57     26.10 o 
   3   3  18       32.69       20.10     31.52 o 
  -6   4  18       54.32       51.77     21.18 o 
  -5   4  18        1.74       13.48     26.18 o 
  -4   4  18       13.21       11.56     24.27 o 
  -3   4  18      102.20       98.87     30.89 o 
  -2   4  18       75.32       78.20     23.01 o 
  -1   4  18       10.71       21.77     19.63 o 
   0   4  18      189.07      190.84     24.41 o 
   1   4  18        1.76       17.37     22.62 o 
   2   4  18      184.93      167.60     21.95 o 
   3   4  18       12.29       16.09     31.48 o 
  -5   5  18        1.15       37.04     30.86 o 
  -4   5  18       11.64        4.27     28.05 o 
  -3   5  18        6.75        4.96     17.78 o 
  -2   5  18       27.38       24.97     27.27 o 
  -1   5  18        4.99        6.43     18.12 o 
   0   5  18      142.72      132.43     20.98 o 
   1   5  18       30.52       16.22     19.61 o 
  -3   6  18        0.73      -10.70     40.51 o 
  -2   6  18       71.99       51.14     44.21 o 
  -1   6  18       32.17       11.61     30.04 o 
  -5   0  19        4.64       17.06     36.55 o 
  -3   0  19        7.70       25.24     26.55 o 
  -1   0  19       19.38       23.57     20.87 o 
   1   0  19      323.52      323.92     46.36 o 
  -6   1  19       26.22       18.34     27.06 o 
  -5   1  19        3.93       23.48     23.30 o 
  -4   1  19        1.07        1.08     15.96 o 
  -3   1  19        9.45       22.78     17.46 o 
  -2   1  19        4.35       14.32     17.95 o 
  -1   1  19       57.32       38.04     19.08 o 
   0   1  19        8.99       11.20     26.49 o 
   1   1  19        0.23        2.78     26.72 o 
   2   1  19      116.55      122.46     30.71 o 
  -6   2  19       13.68       21.90     23.96 o 
  -5   2  19        9.63       22.27     25.64 o 
  -4   2  19        7.52       13.57     23.83 o 
  -3   2  19       25.55       39.97     16.53 o 
  -2   2  19       54.37       64.09     22.22 o 
  -1   2  19       12.02       25.44     19.77 o 
   0   2  19      101.38      108.56     23.89 o 
   1   2  19       13.73       14.87     29.43 o 
   2   2  19      308.65      315.07     33.43 o 
  -5   3  19      104.31       85.25     25.16 o 
  -4   3  19        0.06       11.06     26.72 o 
  -3   3  19       16.86       14.31     18.47 o 
  -2   3  19       95.29       97.41     21.97 o 
  -1   3  19       54.44       68.04     21.65 o 
   0   3  19       39.01       30.40     19.15 o 
   1   3  19        0.07        7.04     32.89 o 
  -3   4  19       31.18       16.71     31.83 o 
  -2   4  19      116.35      138.84     25.25 o 
  -1   4  19        5.85        7.67     17.76 o 
   0   4  19      138.20      136.02     25.00 o 
  -2   0  20      107.71       80.48     29.08 o 
  -3   1  20       18.19       19.76     23.82 o 
  -2   1  20        6.88        9.04     20.53 o 
  -1   1  20        0.06       20.29     17.09 o 
                                                 
